# Supplementary material for: Burden and determinants of scabies in Ethiopian school age children: A systematic review and meta-analysis with public health implications
Source: PLoS One. 2024 Dec 19;19(12):e0314882. doi: 10.1371/journal.pone.0314882 (PMC11658575; doi:10.1371/journal.pone.0314882)
Supplement: S2 File — (XLSX) [file pone.0314882.s002.xlsx]

## Sheet: Sheet1
All studies identified in the literature search	Reason(s) for exclusion
Sexually transmitted diseases treatment guidelines 2002. Centers for Disease Control and Prevention. MMWR Recommendations and reports : Morbidity and mortality weekly report Recommendations and reports. 2002;51(Rr-6):1-78.	Duplicate study( 3 times)
Abreu-Velez AM, Klein AD, 3rd, Howard MS. Autoreactivity to sweat glands and nerves in clinical scabies infection. North American journal of medical sciences. 2010;2(1):42-5.	Duplicate study( 3 times)
Ackerman AB, Stewart R, Stillman M. Scabies masquerading as dermatitis herpetiformis. PLoS neglected tropical diseases. 1975;233(1):53-4.	Duplicate study( 3 times)
Agyei M, Opare-Addo PA. An unusual case of crusted scabies in an immunocompetent adult: A case report. 2024;12(8):e9325.	Duplicate study( 3 times)
Ahmed AE, Al-Jahdali H, Jradi H, BI AL, AlBuraikan DA, Albaijan MA, et al. Recurrence rate of scabies in patients 14 years or older in Saudi Arabia. Saudi medical journal. 2019;40(12):1267-71.	Duplicate study( 3 times)
Ahmed AE, Jradi H, AlBuraikan DA, BI AL, Albaijan MA, Al-Shehri AM, et al. Rate and factors for scabies recurrence in children in Saudi Arabia: a retrospective study. BMC pediatrics. 2019;19(1):187.	Duplicate study( 3 times)
Ahn YS, Lim HS. Occupational infectious diseases among Korean health care workers compensated with Industrial Accident Compensation Insurance from 1998 to 2004. Industrial health. 2008;46(5):448-54.	Duplicate study( 3 times)
Ajose FO. Some Nigerian plants of dermatologic importance. International journal of dermatology. 2007;46 Suppl 1:48-55.	Duplicate study( 3 times)
Akakpo AS, Ekouevi DK, Toure AM, Saka B, Sogan A, d'Almeida S, et al. [Skin disease and HIV infection among inmates in Lomé, Togo: a study of 194 prisoners]. Medecine et sante tropicales. 2014;24(3):326-8.	Duplicate study( 3 times)
Akaslan T, Mert Ö, Su Küçük Ö. Scabies increase during the COVID-19 pandemic: should we change our treatment strategy during the pandemic? Annals of parasitology. 2022;68(1):35-8.	Duplicate study( 3 times)
Akca G, Sen NO, Akca U. Use of Complementary and Alternative Medicine in Children with Scabies. Complementary medicine research. 2023;30(3):213-20.	Duplicate study( 3 times)
Al Janahi S, Al Maashari R, Saleem T. This "mite" Surprise You: Scabies Masquerading as Langerhans Cell Histiocytosis - A Case Report. Case reports in dermatology. 2024;16(1):35-41.	Duplicate study( 3 times)
Alberfkani MI, Mero WMS. The Incidence of Scabies and Head Lice and Their Associated Risk Factors among Displaced People in Cham Mishko Camp, Zakho City, Duhok Province, Iraq. Polish journal of microbiology. 2020;69(4):463-9.	Duplicate study( 3 times)
Alexandris D, Alevizopoulos N. Case report of crusted scabies, brief review of its pathophysiology and latest data. 2024;8:30.	Duplicate study( 3 times)
Alharthi AS, Alsofyani MA, Alharthi WK, Alsalmi SA, Altalhi AS, Alswat KA. Assessment of Knowledge and Fear of Scabies in a Saudi Population. PLoS neglected tropical diseases. 2021;14:1361-71.	Duplicate study( 3 times)
Ali Z, Bourlioux M, Thomsen SF. Smartphone app to screen individuals with scabies symptoms. Danish medical journal. 2023;70(9).	Duplicate study( 3 times)
Allan GM, Szafran O. Health of Chinese illegal immigrants who arrived by boat on the West Coast of Canada in 1999. Journal of immigrant health. 2005;7(4):233-8.	Duplicate study( 3 times)
Alter SJ, McDonald MB, Schloemer J, Simon R, Trevino J. Common Child and Adolescent Cutaneous Infestations and Fungal Infections. Current problems in pediatric and adolescent health care. 2018;48(1):3-25.	Duplicate study( 3 times)
Amer M, Mostafa FF, Nasr AN, el-Harras M. The role of mast cells in treatment of scabies. International journal of dermatology. 1995;34(3):186-9.	Duplicate study( 3 times)
Amgarth-Duff I, Thomas H, Ricciardo BM, Anderson L, Stephens M, Currie BJ, et al. Systematic review of the evidence for treatment and management of common skin conditions in resource-limited settings: An update. Tropical medicine & international health : TM & IH. 2024.	Duplicate study( 3 times)
Amoako KO, Marfo BA, Frimpong M, van der Werf T, Ravensbergen SJ, Stienstra Y, et al. The diagnosis of scabies by non-expert examiners: A study of diagnostic accuracy. PLoS neglected tropical diseases. 2019;13(8):e0007635.	Duplicate study( 3 times)
Amoako YA. A scabies outbreak in the North East Region of Ghana: The necessity for prompt intervention. Pediatric dermatology. 2020;14(12):e0008902.	Duplicate study( 3 times)
Amoako YA, van Rietschoten LS, Oppong MN, Amoako KO, Abass KM, Anim BA, et al. Beliefs, attitudes and practices towards scabies in central Ghana. PLoS neglected tropical diseases. 2023;17(2):e0011175.	Duplicate study( 3 times)
Amro A, Hamarsheh O. Epidemiology of scabies in the West Bank, Palestinian Territories (Occupied). International journal of infectious diseases : IJID : official publication of the International Society for Infectious Diseases. 2012;16(2):e117-20.	Duplicate study( 3 times)
Amsalu T, Enbiale W, Manaye N, Ayalew A, Workineh A, De Vries H, et al. Ivermectin mass drug administration for onchocerciasis elimination: can it reduce the prevalence of scabies in Ethiopia? Turkiye parazitolojii dergisi. 2022;16(8.1):35s-40s.	Duplicate study( 3 times)
Anane S. [Parasitic etiology of blood hypereosinophilia]. Annales de biologie clinique. 2006;64(3):219-29.	Duplicate study( 3 times)
Andersen BM, Haugen H, Rasch M, Heldal Haugen A, Tageson A. Outbreak of scabies in Norwegian nursing homes and home care patients: control and prevention. The Journal of hospital infection. 2000;45(2):160-4.	Duplicate study( 3 times)
Anolik MA, Rudolph RI. Scabies simulating Darier disease in an immunosuppressed host. Archives of dermatology. 1976;112(1):73-4.	Duplicate study( 3 times)
Ansart S, Perez L, Jaureguiberry S, Danis M, Bricaire F, Caumes E. Spectrum of dermatoses in 165 travelers returning from the tropics with skin diseases. The American journal of tropical medicine and hygiene. 2007;76(1):184-6.	Duplicate study( 3 times)
Appelboom T, Cogan E, Klastersky J. Job of the Bible: leprosy or scabies? The Mount Sinai journal of medicine, New York. 2007;74(1):36-9.	Duplicate study( 3 times)
Arega B, Diro E, Zewude T, Getahun T, Agunie A, Owiti P, et al. High levels of scabies and malnutrition amongst orphans referred to a hospital in Addis Ababa, Ethiopia. Journal of infection in developing countries. 2020;14(6.1):48s-52s.	Duplicate study( 3 times)
Arfi C, Dehen L, Bénassaïa E, Faure P, Farge D, Morel P, et al. [Dermatologic consultation in a precarious situation: a prospective medical and social study at the Hôpital Saint-Louis in Paris]. Annales de dermatologie et de venereologie. 1999;126(10):682-6.	Duplicate study( 3 times)
Ariza L, Walter B, Worth C, Brockmann S, Weber ML, Feldmeier H. Investigation of a scabies outbreak in a kindergarten in Constance, Germany. European journal of clinical microbiology & infectious diseases : official publication of the European Society of Clinical Microbiology. 2013;32(3):373-80.	Duplicate study( 3 times)
Arlian LG, Rapp CM, Vyszenski-Moher DL, Morgan MS. Sarcoptes scabiei: histopathological changes associated with acquisition and expression of host immunity to scabies. Revista brasileira de parasitologia veterinaria = Brazilian journal of veterinary parasitology : Orgao Oficial do Colegio Brasileiro de Parasitologia Veterinaria. 1994;78(1):51-63.	Duplicate study( 3 times)
Arlian LG, Vyszenski-Moher DL, Ahmed SG, Estes SA. Cross-antigenicity between the scabies mite, Sarcoptes scabiei, and the house dust mite, Dermatophagoides pteronyssinus. The Journal of investigative dermatology. 1991;96(3):349-54.	Duplicate study( 3 times)
Armitage EP, Senghore E, Darboe S. High burden and seasonal variation of paediatric scabies and pyoderma prevalence in The Gambia: A cross-sectional study. 2019;13(10):e0007801.	Duplicate study( 3 times)
Arnaud A, Chosidow O, Détrez MA, Bitar D, Huber F, Foulet F, et al. Prevalences of scabies and pediculosis corporis among homeless people in the Paris region: results from two randomized cross-sectional surveys (HYTPEAC study). The British journal of dermatology. 2016;174(1):104-12.	Duplicate study( 3 times)
Arora P, Rudnicka L. Scabies: A comprehensive review and current perspectives. 2020;33(4):e13746.	Duplicate study( 3 times)
Asano K, Suzuki K, Nakamura Y, Asano R, Sakai T. Risk of acquiring zoonoses by the staff of companion-animal hospitals. Kansenshogaku zasshi The Journal of the Japanese Association for Infectious Diseases. 2003;77(11):944-7.	Duplicate study( 3 times)
Ashford RW. Current usage of nomenclature for parasitic diseases, with special reference to those involving arthropods. Medical and veterinary entomology. 2001;15(2):121-5.	Duplicate study( 3 times)
Ashour DS. Ivermectin: From theory to clinical application. International journal of antimicrobial agents. 2019;54(2):134-42.	Duplicate study( 3 times)
Asiedu K, Clucas DB, Carville KS, Connors C, Currie BJ, Carapetis JR, et al. Disease burden and health-care clinic attendances for young children in remote aboriginal communities of northern Australia. PLoS neglected tropical diseases. 2008;86(4):275-81.	Duplicate study( 3 times)
Attah Johnson FY, Mostaghimi H. Co-morbidity between dermatologic diseases and psychiatric disorders in Papua New Guinea. International journal of dermatology. 1995;34(4):244-8.	Duplicate study( 3 times)
Attakpa EY, Aplogan LG, Akossou AY, Bosma RH. Characteristics and health of Turkey husbandry in ouaké, north-benin. ISRN veterinary science. 2011;2011:723091.	Duplicate study( 3 times)
Aussy A. Risk factors for treatment failure in scabies: a cohort study. Turkiye parazitolojii dergisi. 2019;180(4):888-93.	Duplicate study( 3 times)
Aydıngöz IE, Mansur AT. Canine scabies in humans: a case report and review of the literature. Dermatology (Basel, Switzerland). 2011;223(2):104-6.	Duplicate study( 3 times)
Ayele A, Adane M, Adane B, Berihun G, Gebrehiwot M, Woretaw L, et al. Living in a large family and low daily water consumption substantially expose for human scabies in rural Ethiopia: a matched analysis. Journal of health, population, and nutrition. 2023;42(1):134.	Duplicate study( 3 times)
Aždajić MD, Bešlić I, Gašić A, Ferara N. Increased Scabies Incidence at the Beginning of the 21st Century: What Do Reports from Europe and the World Show? 2022;12(10).	Duplicate study( 3 times)
Badiaga S, Menard A, Tissot Dupont H, Ravaux I, Chouquet D, Graveriau C, et al. Prevalence of skin infections in sheltered homeless. European journal of dermatology : EJD. 2005;15(5):382-6.	Duplicate study( 3 times)
Bahamdan KA, Egere JU, Khare AK, Tallab T, Ibrahim K, Mourad M. The pattern of skin diseases in Asir region, Saudi Arabia: A 12-month prospective study in a referral hospital. Annals of Saudi medicine. 1995;15(5):455-7.	Duplicate study( 3 times)
Bakare RA, Oni AA, Umar US, Adewole IF, Shokunbi WA, Fayemiwo SA, et al. Pattern of sexually transmitted diseases among commercial sex workers (CSWs) in Ibadan, Nigeria. Dermatologic therapy. 2002;31(3):243-7.	Duplicate study( 3 times)
Balestri R, Magnano M, Infusino SD, Girardelli CR, Ioris T, Rech G. Oral ivermectin to treat scabies: a comparison of two different regimens. Clinical and experimental dermatology. 2023;48(3):232-4.	Duplicate study( 3 times)
Barnes L, McCallister RE, Lucky AW. Crusted (Norwegian) scabies. Occurrence in a child undergoing a bone marrow transplant. Archives of dermatology. 1987;123(1):95-7.	Duplicate study( 3 times)
Basagianni E, Rousou P, Kioupi M, Gerakini F, Gezmu T, Enbiale W, et al. Does training of Health Extension Workers reduce scabies load in district health facilities in rural Ethiopia? AME case reports. 2020;14(6.1):36s-41s.	Duplicate study( 3 times)
Bassi A, D'Erme AM, Gola M. Erythema multiforme-like irritant contact dermatitis after application of an antiscabies treatment. International journal of immunopathology and pharmacology. 2011;24(2):545-7.	Duplicate study( 3 times)
Bausch K, Kulchavenya E, Wagenlehner F, Bonkat G. [Urological infections and migration]. Der Urologe Ausg A. 2019;58(10):1219-30.	Duplicate study( 3 times)
Bayramgürler D, Doğramacı AC, Balcı DD, Sarıcaoglu H, Serdar ZA, Dönmez L, et al. Videodermatoscopy enhances the ability to monitor efficacy of scabies treatment and allows optimal timing of drug application. Dermatologic therapy. 2004;18(2):153-4.	Duplicate study( 3 times)
Bécourt C, Marguet C, Balguerie X, Joly P. Treatment of scabies with oral ivermectin in 15 infants: a retrospective study on tolerance and efficacy. International journal of molecular sciences. 2013;169(4):931-3.	Duplicate study( 3 times)
Beeres DT, Ravensbergen SJ. Efficacy of ivermectin mass-drug administration to control scabies in asylum seekers in the Netherlands: A retrospective cohort study between January 2014 - March 2016. 2018;12(5):e0006401.	Duplicate study( 3 times)
Bell TA, Farrow JA, Stamm WE, Critchlow CW, Holmes KK. Sexually transmitted diseases in females in a juvenile detention center. Sexually transmitted diseases. 1985;12(3):140-4.	Duplicate study( 3 times)
Berenji F, Marvi-Moghadam N, Naghibozakerin Meibodi P. A retrospective study of ectoparasitosis in patients referred to Imam Reza Hospital of Mashhad, Iran. BioMed research international. 2014;2014:104018.	Duplicate study( 3 times)
Bernigaud C, Samarawickrama GR, Jones MK, Gasser RB, Fischer K. The Challenge of Developing a Single-Dose Treatment for Scabies. Trends in parasitology. 2019;35(11):931-43.	Duplicate study( 3 times)
Beyoğlu MM, Gokler ME. The impact of scabies in tent cities in Kahramanmaraş after the Turkish earthquakes: oral pharmacologic treatment efficacy. PeerJ. 2024;12:e18242.	Duplicate study( 3 times)
Bilan P, Colin-Gorski AM, Chapelon E, Sigal ML, Mahé E. [Crusted scabies induced by topical corticosteroids: A case report]. Archives de pediatrie : organe officiel de la Societe francaise de pediatrie. 2015;22(12):1292-4.	Duplicate study( 3 times)
Birry A, Jarrett P. Scalp involvement by Sarcoptes scabiei var hominis resembling seborrhoeic dermatitis in two immunocompromised patients with systemic lupus erythematosus. The New Zealand medical journal. 2013;126(1380):75-8.	Duplicate study( 3 times)
Blas M, Bravo F, Castillo W, Castillo WJ, Ballona R, Navarro P, et al. Norwegian scabies in Peru: the impact of human T cell lymphotropic virus type I infection. The American journal of tropical medicine and hygiene. 2005;72(6):855-7.	Duplicate study( 3 times)
Blumenthal DS, Taplin D, Schultz MG. A community outbreak of scabies. American journal of epidemiology. 1976;104(6):667-72.	Duplicate study( 3 times)
Bodenmann P, Ambresin AE, Stawiski MA. Insect bites and stings. International journal of adolescent medicine and health. 1985;3(4):785-808.	Duplicate study( 3 times)
Bonazzetti C, Pagani G, Giacomelli A, Morena V, Bassoli C, Corbellino M, et al. A case of crusted scabies with a delayed diagnosis and inadequate therapy. Le infezioni in medicina. 2020;28(3):436-40.	Duplicate study( 3 times)
Bondarev IM, Ivanova TN, Shiian Iu V, Iurkova EV, Grishina EA, Novik FK. [Prediction of the effectiveness of a health care organization system for Muscovites in case of scab]. Meditsinskaia parazitologiia i parazitarnye bolezni. 2008(2):32-6.	Duplicate study( 3 times)
Lulu Y, Tolesa G, Cris J. Prevalence and associated factors of skin diseases among primary school children in Illuababorzone, Oromia Regional State, South West Ethiopia. Indo Am J Pharm Res. 2017;7(1):7374-83.	Duplicate study( 3 times)
Alemayehu D. Determinants Of Scabies Among Residents Of Ziquala District, Waghimira, Zone North East, Ethiopia 2021.	Duplicate study( 3 times)
Boralevi F, Diallo A, Miquel J, Guerin-Moreau M, Bessis D, Chiavérini C, et al. Clinical phenotype of scabies by age. Pediatrics. 2014;133(4):e910-6.	Duplicate study( 3 times)
Boralevi F, Kalra K, Whittington CP. Delusions of parasitosis and delusions of parasitosis by proxy in a mother and her children. The British journal of dermatology. 2023;40(3):544-6.	Duplicate study( 3 times)
Boushab BM, Malick Fall FZ, Ould Cheikh Mohamed Vadel TK, Ould Cheikh Melaïnine ML, Maazouz MV, Savadogo M, et al. Mucocutaneous manifestations in human immunodeficiency virus (HIV)-infected patients in Nouakchott, Mauritania. International journal of dermatology. 2017;56(12):1421-4.	Duplicate study( 3 times)
Bowen AC, Tong SY, Chatfield MD, Carapetis JR. The microbiology of impetigo in indigenous children: associations between Streptococcus pyogenes, Staphylococcus aureus, scabies, and nasal carriage. BMC infectious diseases. 2014;14:727.	Duplicate study( 3 times)
Braun-Falco M, Schnopp C, Abeck D. [Palmoplantar vesicular lesions in childhood]. Der Hautarzt; Zeitschrift fur Dermatologie, Venerologie, und verwandte Gebiete. 2003;54(2):156-9.	Duplicate study( 3 times)
Bremner S, Enbiale W, Davey G, Enbiale W, Ayalew A. Investigation of a Scabies Outbreak in Drought-Affected Areas in Ethiopia. BMJ open. 2018;3(4).	Duplicate study( 3 times)
Bremner S, Jones CI, Cassell JA, Genuino RF, Batac M, Mariano AMB, et al. Understanding Perceptions and Experiences on Acceptability of Oral Ivermectin, Topical Permethrin, and their Combination in the Treatment of Adult Filipino Patients with Scabies: A Multiple Case Study. Transactions of the Royal Society of Tropical Medicine and Hygiene. 2024;58(17):24-41.	Duplicate study( 3 times)
Bu X, Fan J, Hu X, Bi X, Peng B, Zhang D. Norwegian scabies in a patient treated with Tripterygium glycoside for rheumatoid arthritis. Anais brasileiros de dermatologia. 2017;92(4):556-8.	Duplicate study( 3 times)
Burch JM, Krol A, Weston WL. Sarcoptes scabiei infestation misdiagnosed and treated as Langerhans cell histiocytosis. Pediatric dermatology. 2004;21(1):58-62.	Duplicate study( 3 times)
Bureau JJ, Maurage C, Brémond M, Despert F, Rolland JC. [Children of foreign origin adopted in France. Analysis of 68 cases during l2 years at the University Hospital Center of Tours]. Archives de pediatrie : organe officiel de la Societe francaise de pediatrie. 1999;6(10):1053-8.	Duplicate study( 3 times)
Burns BR, Lampe RM, Hansen GH. Neonatal scabies. American journal of diseases of children (1960). 1979;133(10):1031-4.	Duplicate study( 3 times)
Butler M. A guide to nurse prescribing of insecticides and anthelmintics. Nursing times. 1998;94(22):55-7.	Duplicate study( 3 times)
Cajić D, Cirić D, Cajić M, Sokolac D. [The importance of systematic examination of preschool children in new organization of primary health care in B&H and RS]. Medicinski arhiv. 2007;61(4):250-5.	Duplicate study( 3 times)
Calle Sarmiento PM, Chango Azanza JJ. Dyshidrotic Eczema: A Common Cause of Palmar Dermatitis. Cureus. 2020;12(10):e10839.	Duplicate study( 3 times)
Camara J, Bah S, Marks M, Cerami C, Roca A, Antonio M, et al. Crusted scabies-associated immune reconstitution inflammatory syndrome. PLoS neglected tropical diseases. 2012;12:323.	Duplicate study( 3 times)
Cañardo G, Gálvez J, Jiménez J, Serre N, Molina I, Bocanegra C. Health status of rescued people by the NGO Open Arms in response to the refugee crisis in the Mediterranean Sea. Conflict and health. 2020;14:21.	Duplicate study( 3 times)
Capobussi M, Sabatino G, Donadini A, Tersalvi CA, Castaldi S. Control of scabies outbreaks in an Italian hospital: an information-centered management strategy. American journal of infection control. 2014;42(3):316-20.	Duplicate study( 3 times)
Carrion C, Robles N. Mobile Health Strategies to Tackle Skin Neglected Tropical Diseases With Recommendations From Innovative Experiences: Systematic Review. 2020;8(12):e22478.	Duplicate study( 3 times)
Hassen YK, Ame MM, Mummed BA, Yuya HM, Najib K, Abdella A, et al. Magnitude and Factors Associated With Scabies Among Primary School Children in Goro Gutu Woreda, East Hararghe Zone, Ethiopia. Int J Med Parasitol Epidemiol Sci Volume. 2022;3(4):84.	Duplicate study( 3 times)
Yirgu R, Middleton J, Fekadu A, Davey G. No secondary impact of ivermectin mass drug administration for onchocerciasis elimination on the prevalence of scabies in northwestern Ethiopia. 2024;118(2):110-7.	Duplicate study( 3 times)
Alebachew H, Mulatu K, Worku M. Scabies outbreak investigation in Addet town, West Gojjam Zone, Amhara region, Northwest Ethiopia, 2017. 2019.	Duplicate study( 3 times)
Cartron AM, Boettler M, Chung C, Trinidad JC. Crusted scabies in an elderly woman. Dermatology online journal. 2020;26(10).	Duplicate study( 3 times)
Cassell JA, Middleton J, Nalabanda A, Lanza S, Head MG, Bostock J, et al. Scabies outbreaks in ten care homes for elderly people: a prospective study of clinical features, epidemiology, and treatment outcomes. The Lancet Infectious diseases. 2018;18(8):894-902.	Duplicate study( 3 times)
Cebeci D, Karasel S. Norwegian scabies in a child with Down syndrome. Sudanese journal of paediatrics. 2021;21(2):215-8.	Duplicate study( 3 times)
Cediel N, Villamil LC, Romero J, Renteria L, De Meneghi D. Setting priorities for surveillance, prevention, and control of zoonoses in Bogotá, Colombia. Revista panamericana de salud publica = Pan American journal of public health. 2013;33(5):316-24.	Duplicate study( 3 times)
Chakrabarti A. Pig handler's itch. International journal of dermatology. 1990;29(3):205-6.	Duplicate study( 3 times)
Cheng VC, Yuen KY, Wong SS, Woo PC, Ho PL, Lee R, et al. Immunorestitution diseases in patients not infected with HIV. European journal of clinical microbiology & infectious diseases : official publication of the European Society of Clinical Microbiology. 2001;20(6):402-6.	Duplicate study( 3 times)
Chisavu F, Gafencu M. Acute Glomerulonephritis Following Systemic Scabies in Two Brothers. 2024;11(8).	Duplicate study( 3 times)
Chiu LW, Berger TG, Chang AY. Management of common scabies and postscabetic itch in adults: Lessons learned from a single-center retrospective cohort study. International journal of women's dermatology. 2021;7(5Part B):716-20.	Duplicate study( 3 times)
Chiu S, Argaez C. CADTH Rapid Response Reports. Ivermectin for Parasitic Skin Infections of Scabies: A Review of Comparative Clinical Effectiveness, Cost-Effectiveness, and Guidelines. Ottawa (ON): Canadian Agency for Drugs and Technologies in Health	Duplicate study( 3 times)
Chivers CA, Rose Vineer H, Wall R. The prevalence and distribution of sheep scab in Wales: a farmer questionnaire survey. Medical and veterinary entomology. 2018;32(2):244-50.	Duplicate study( 3 times)
Chosidow A, Gendrel D. [Safety of oral ivermectin in children]. Archives de pediatrie : organe officiel de la Societe francaise de pediatrie. 2016;23(2):204-9.	Duplicate study( 3 times)
Chukwu JN, Asiedu K, Marks M, Omotowo B, Agwu-Umahi O, Nvene VO, et al. Case report of individual with cutaneous immunodeficiency and novel 1p36 duplication. PLoS neglected tropical diseases. 2016;9:1-4.	Duplicate study( 3 times)
Chung SD, Lin HC, Wang KH. Increased risk of pemphigoid following scabies: a population-based matched-cohort study. Journal of the European Academy of Dermatology and Venereology : JEADV. 2014;28(5):558-64.	Duplicate study( 3 times)
Chung SD, Wang KH, Huang CC, Lin HC. Scabies increased the risk of chronic kidney disease: a 5-year follow-up study. Journal of the European Academy of Dermatology and Venereology : JEADV. 2014;28(3):286-92.	Duplicate study( 3 times)
Clark J, Friesen DL, Williams WA. Management of an outbreak of Norwegian scabies. American journal of infection control. 1992;20(4):217-20.	Duplicate study( 3 times)
Dagne H, Dessie A, Destaw B, Yallew WW, Gizaw Z. Prevalence and associated factors of scabies among schoolchildren in Dabat district, northwest Ethiopia, 2018. Environmental health and preventive medicine. 2019;24:1-8.	Duplicate study( 3 times)
Cocks N, Rainima-Qaniuci M, Yalen C, Macleod C, Nakolinivalu A, Migchelsen S, et al. Community seroprevalence survey for yaws and trachoma in the Western Division of Fiji. Transactions of the Royal Society of Tropical Medicine and Hygiene. 2016;110(10):582-7.	Duplicate study( 3 times)
Cohen PR. Classic and Non-classic (Surrepticius) Scabies: Diagnostic and Treatment Considerations. Cureus. 2020;12(3):e7419.	Duplicate study( 3 times)
Cohen PR. Dyshidrosiform Bullous Pemphigoid: Case Reports and Review. Cureus. 2020;12(1):e6630.	Duplicate study( 3 times)
Cohen PR, Crowley C, Erickson C, Calame A. Non-Classic (Surrepticius) Scabies Presenting as Erythematous Painful Palmar Pustules in an Octagenarian. Cureus. 2020;12(8):e9542.	Duplicate study( 3 times)
Coleman CI, Gillespie EL, White CM. Probable topical permethrin-induced neck dystonia. Pharmacotherapy. 2005;25(3):448-50.	Duplicate study( 3 times)
Cölgeçen-Özel E, Ertaş R, Utaş S, Kontaş O. Scabies mimicking mastocytosis in two infants. The Turkish journal of pediatrics. 2013;55(5):533-5.	Duplicate study( 3 times)
Cook AM, Romanelli F. Ivermectin for the treatment of resistant scabies. Therapeutic advances in chronic disease. 2003;37(2):279-81.	Duplicate study( 3 times)
Costa JB, Rocha de Sousa VL, da Trindade Neto PB, Paulo Filho Tde A, Cabral VC, Pinheiro PM. Norwegian scabies mimicking rupioid psoriasis. Anais brasileiros de dermatologia. 2012;87(6):910-3.	Duplicate study( 3 times)
Cranswick N, McWhinney B, Ungerer J, Francis J, Steer AC, Avendaño C. Loop-Mediated Isothermal Amplification as Point-of-Care Diagnosis for Neglected Parasitic Infections. PLoS neglected tropical diseases. 2020;21(21).	Duplicate study( 3 times)
Cropley TG. The "army itch:" a dermatological mystery of the American Civil War. PLoS neglected tropical diseases. 2006;55(2):302-8.	Duplicate study( 3 times)
Cuellar-Barboza A, Cardenas-de la Garza JA, García-Lozano JA, Martinez-Moreno A, Jaramillo-Moreno G, Ocampo-Candiani J. A case of hyperkeratotic crusted scabies. 2020;14(3):e0007918.	Duplicate study( 3 times)
Currie BJ, Harumal P, McKinnon M, Walton SF. First documentation of in vivo and in vitro ivermectin resistance in Sarcoptes scabiei. Clinical infectious diseases : an official publication of the Infectious Diseases Society of America. 2004;39(1):e8-12.	Duplicate study( 3 times)
Aagaard KM, Barkin SL, Burant CF, Carnell S, Demerath E, Donovan SM, et al. Understanding risk and causal mechanisms for developing obesity in infants and young children: A National Institutes of Health workshop. Journal of cardiovascular electrophysiology. 2024;25(4):e13690.	Duplicate study( 3 times)
Curzi F, Aiello A, Morrone A. History of the Santa Maria and San Gallicano Dermatological Hospital. Italian journal of dermatology and venereology. 2021;156(1):20-8.	Duplicate study( 3 times)
Datta J, Patra AC, Ghosh A, Roy S, Das NK. A Clinico-Demographic Profile and Sexual Behaviour Pattern in Attendees of Designated STI/RTI Clinic Having Sexually Transmitted Infections with Special Reference to HIV Seropositivity. Indian journal of dermatology. 2022;67(3):312.	Duplicate study( 3 times)
Datta J, Reid D, Hughes G, Mercer CH, Wayal S, Weatherburn P. Awareness of and attitudes to sexually transmissible infections among gay men and other men who have sex with men in England: a qualitative study. Sexual health. 2019;16(1):18-24.	Duplicate study( 3 times)
Daud Y, Daud ur R, Farooq U. Lindane toxicity in a 7 year old boy. Journal of Ayub Medical College, Abbottabad : JAMC. 2010;22(4):223.	Duplicate study( 3 times)
Davis JS, McGloughlin S, Tong SY, Walton SF, Currie BJ. A novel clinical grading scale to guide the management of crusted scabies. PLoS neglected tropical diseases. 2013;7(9):e2387.	Duplicate study( 3 times)
Day MJ. Pet-Related Infections. American family physician. 2016;94(10):794-802.	Duplicate study( 3 times)
De Carsalade GY, Achirafi A, Bouree P. [Combination of three cutaneous diseases in Mayotte]. Medecine tropicale : revue du Corps de sante colonial. 2006;66(2):189-92.	Duplicate study( 3 times)
de Carvalho Valle LM, Nogueira Castanon MC, Gonçalves Da Costa PS. Scabies Norwegian Associated With High IgE and Low IgG1 Levels Presenting as Systemic Lupus Erythematosus. Brain and behavior. 1998;2(2):97-104.	Duplicate study( 3 times)
Deabate MC, Calitri V, Licata C, Fidelio T, Rocchietti M, Pieri F, et al. [Scabies in a dalysis unit. Mystery and prejudice]. Pediatric dermatology. 2001;53(2):69-73.	Duplicate study( 3 times)
Debash H, Shibabaw A, Ebrahim H, Tilahun M, Seid A, Shimeles G, et al. Parasitological prevalence of scabies and secondary bacterial infections among scabies suspected patients at Borumeda General Hospital, Northeast Ethiopia. BMC infectious diseases. 2024;24(1):1106.	Duplicate study( 3 times)
Debe Worku E, Asemahagn MA, Endalifer ML. Determinants of scabies outbreak in Takusa district of Amhara Region, Northwest Ethiopia. PLoS neglected tropical diseases. 2020;11(2):1325.	Duplicate study( 3 times)
Deleuran M, Georgescu V, Jean-Decoster C. An Emollient Containing Aquaphilus dolomiae Extract is Effective in the Management of Xerosis and Pruritus: An International, Real-World Study. 2020;10(5):1013-29.	Duplicate study( 3 times)
Delie AM, Bogale EK, Anagaw TF, Tiruneh MG, Fenta ET, Adal O, et al. Global prevalence and predictors of scabies among prisoners: systematic review and meta-analysis. BMC public health. 2024;24(1):1894.	Duplicate study( 3 times)
Dick GF, Burgdorf WH, Gentry WC, Jr. Norwegian scabies in Bloom's syndrome. Archives of dermatology. 1979;115(2):212-3.	Duplicate study( 3 times)
Dixon RA, Thompson JS. Base-line village health profiles in the E.Y.N rural health programme area of north-east Nigeria. African journal of medicine and medical sciences. 1993;22(2):75-80.	Duplicate study( 3 times)
Douri T, Shawaf AZ. Treatment of crusted scabies with albendazole: A case report. The Australian & New Zealand journal of obstetrics & gynaecology. 2009;15(10):17.	Duplicate study( 3 times)
Du L, Cao Z. Dermatology Consultation in the Geriatrics Department of a Tertiary Hospital in China: A Retrospective Study of 178 Patients. 2024;17:925-30.	Duplicate study( 3 times)
Durdu M, Errichetti E, Eskiocak AH, Ilkit M. High accuracy of recognition of common forms of folliculitis by dermoscopy: An observational study. Journal of the American Academy of Dermatology. 2019;81(2):463-71.	Duplicate study( 3 times)
Duthaler U, Suenderhauf C, Karlsson MO, Hussner J, Meyer Zu Schwabedissen H, Krähenbühl S, et al. Population pharmacokinetics of oral ivermectin in venous plasma and dried blood spots in healthy volunteers. 2019;85(3):626-33.	Duplicate study( 3 times)
Edison L, Beaudoin A, Goh L, Introcaso CE, Martin D, Dubray C, et al. Scabies and Bacterial Superinfection among American Samoan Children, 2011-2012. PloS one. 2015;10(10):e0139336.	Duplicate study( 3 times)
Egbi OG, Aladeh DA, Madubuko R, Okpiri JD, Ujah T, Mamven M, et al. Spectrum of Skin Diseases among Inmates in a Nigerian Correctional Centre in Southern Nigeria. West African journal of medicine. 2024;41(5):568-74.	Duplicate study( 3 times)
Ejidokun OO, Aruna OS, O'Neill B. A scabies outbreak in a further education college in Gloucestershire. Epidemiology and infection. 2007;135(3):455-7.	Duplicate study( 3 times)
Ejigu K, Haji Y, Toma A, Tadesse BT. Factors associated with scabies outbreaks in primary schools in Ethiopia: a case-control study. Research and reports in tropical medicine. 2019;10:119-27.	Duplicate study( 3 times)
Ekeke N, Iyama FS. Is there still yaws in Nigeria? Active case search in endemic areas of southern Nigeria. 2023;17(11):e0011753.	Duplicate study( 3 times)
El-Moamly AA. Scabies as a part of the World Health Organization roadmap for neglected tropical diseases 2021-2030: what we know and what we need to do for global control. Tropical medicine and health. 2021;49(1):64.	Duplicate study( 3 times)
Elsner E, Uhlmann T, Krause S, Hartmann R. [Increase of scabies and therapy resistance among German military personnel : An 8-year follow-up study in the Department of Dermatology of the Armed Forces Hospital Berlin, Germany (2012-2019)]. Der Hautarzt; Zeitschrift fur Dermatologie, Venerologie, und verwandte Gebiete. 2020;71(6):447-54.	Duplicate study( 3 times)
Elston CA, Elston DM. Treatment of common skin infections and infestations during pregnancy. Dermatologic therapy. 2013;26(4):312-20.	Duplicate study( 3 times)
Enbiale W, Ayalew A, Gebrehiwot T, Mulu Y, Azage M, Zachariah R, et al. Does mass drug administration for community-based scabies control works? The experience in Ethiopia. Journal of infection in developing countries. 2020;14(6.1):78s-85s.	Duplicate study( 3 times)
Enbiale W, Baynie TB, Ayalew A, Gebrehiwot T, Getanew T, Ayal A, et al. "Stopping the itch": mass drug administration for scabies outbreak control covered for over nine million people in Ethiopia. Journal of infection in developing countries. 2020;14(6.1):28s-35s.	Duplicate study( 3 times)
Engelman D. Control Strategies for Scabies. Dermatologic therapy. 2018;3(3).	Duplicate study( 3 times)
Engelman D, Cantey PT, Marks M, Solomon AW, Chang AY, Chosidow O, et al. The public health control of scabies: priorities for research and action. Lancet (London, England). 2019;394(10192):81-92.	Duplicate study( 3 times)
Engelman D, Fuller LC, Solomon AW, McCarthy JS, Hay RJ, Lammie PJ, et al. Opportunities for Integrated Control of Neglected Tropical Diseases That Affect the Skin. Trends in parasitology. 2016;32(11):843-54.	Duplicate study( 3 times)
Engelman D, Fuller LC, Steer AC. Consensus criteria for the diagnosis of scabies: A Delphi study of international experts. PLoS neglected tropical diseases. 2018;12(5):e0006549.	Duplicate study( 3 times)
Ertugrul G, Aktas H. Comparison of sulfur ointment and permethrin treatments in scabies. 2022;35(12):e15897.	Duplicate study( 3 times)
Eslahi AV, Sheikhdavoodi N, Badri M. Norwegian Scabies in a 70-Year-Old Renal Transplant Recipient: A Case Report. Iranian journal of parasitology. 2023;18(2):257-61.	Duplicate study( 3 times)
Falk ES, Bolle R. In vitro demonstration of specific immunological hypersensitivity to scabies mite. The British journal of dermatology. 1980;103(4):367-73.	Duplicate study( 3 times)
Falk ES, Bolle R. IgE antibodies to house dust mite in patients with scabies. The British journal of dermatology. 1980;103(3):283-8.	Duplicate study( 3 times)
Farhad Bilal E, Jawdah Bilal S, Hasan Azeez S. Seasonal distribution and correlation between IL-10 and IL-13 gene polymorphism and their expression in scabies-infected patients. Cellular and molecular biology (Noisy-le-Grand, France). 2024;70(9):59-67.	Duplicate study( 3 times)
Fauzah R, Suparmi S. Analysis of the Scabies Incidence at As'ad Islamic Boarding School, Jambi City. Archives of Razi Institute. 2023;78(6):1719-27.	Duplicate study( 3 times)
Fayos-Gregori R, Alonso-Fernández G, Mansilla-Polo M. Gianotti-Crosti syndrome mimicking scabies. Infection. 2024;52(5):1707-8.	Duplicate study( 3 times)
Felmingham C, Tilakaratne D. Overdiagnosis of scabies and overprescribing of scabies treatment in a scabies-endemic region. The Australian journal of rural health. 2020;28(4):394-8.	Duplicate study( 3 times)
FitzGerald D, Grainger RJ, Reid A. Interventions for preventing the spread of infestation in close contacts of people with scabies. The Cochrane database of systematic reviews. 2014;2014(2):Cd009943.	Duplicate study( 3 times)
Fiumara NJ. Scabies and genital herpes: a problem in management. Dermatology and therapy. 1982;25(1):125-9.	Duplicate study( 3 times)
Flinders DC, De Schweinitz P. Pediculosis and scabies. American family physician. 2004;69(2):341-8.	Duplicate study( 3 times)
Forsman KE. Pediculosis and scabies. What to look for in patients who are crawling with clues. Postgraduate medicine. 1995;98(6):89-90, 3-5, 9-100.	Duplicate study( 3 times)
Friedman GD. Lindane and cancer in humans: a false alarm? Pharmacoepidemiology and drug safety. 1997;6(2):129-34.	Duplicate study( 3 times)
Fujimoto K. [Clinical study of scabies. The changes in the modes of transmission, and its diagnosis and treatment]. Nihon Ika Daigaku zasshi. 1994;61(6):572-89.	Duplicate study( 3 times)
Furuya K, Nakajima H, Sasaki Y, Ishiko A, Urita Y. A scabies outbreak in a diabetic and collagen disease ward: Management and prevention. Experimental and therapeutic medicine. 2016;12(6):3711-5.	Duplicate study( 3 times)
Gakoué DZ, Tiembré I. Epidemiological aspects of genital ulcers at the STI center of the National Institute of Public Hygiene (Abidjan, Côte d'Ivoire) 2008 to 2010. Medecine et sante tropicales. 2017;27(1):90-4.	Duplicate study( 3 times)
Galadari I, Sheriff MO. Cell typing of the scabetic lesion and its clinical correlation. European annals of allergy and clinical immunology. 2006;38(2):55-8.	Duplicate study( 3 times)
Gallegos JL, Budnik I, Peña A, Canales M, Concha M, López J. [Sarcoptic mange: report of an outbreak in a family and their pet]. Revista chilena de infectologia : organo oficial de la Sociedad Chilena de Infectologia. 2014;31(1):47-52.	Duplicate study( 3 times)
Galván-Casas C, Ortiz-Álvarez J, Martínez-García E, Corbacho-Monné M. Spanish Academy of Dermatology and Venereology (AEDV) expert recommendations for the management of sexual transmitted parasitosis. Scabies, and pediculosis pubis. Actas dermo-sifiliograficas. 2024;115(5):475-92.	Duplicate study( 3 times)
Ganzález Barranco D, Manuel Trujillo VV, Salazar Mallén M, Ortega Llamas O. [Treatment of drug resistant scabies]. Medicina cutanea ibero-latino-americana. 1976;4(2):149-52.	Duplicate study( 3 times)
Gauker ED, Covey DC, Emens-Hesslink KE, Moya NL, Konoske PJ. A descriptive analysis of patient encounter data from the Fleet Hospital FIVE humanitarian relief mission in Haiti. Military medicine. 2000;165(5):337-45.	Duplicate study( 3 times)
Gaurav V, Tyagi M, Grover C, Das S. Ungual Scabies: A Case Report and Review of Literature. Skin appendage disorders. 2024;10(1):60-8.	Duplicate study( 3 times)
Gazi U, Taylan-Ozkan A, Mumcuoglu KY. Immune mechanisms in human Sarcoptes scabiei (Acari: Sarcoptidae) infestations. Parasite immunology. 2022;44(1-2):e12900.	Duplicate study( 3 times)
Gear RJ, Carter JC, Carapetis JR, Baird R, Davis JS. Changes in the clinical and epidemiological features of group A streptococcal bacteraemia in Australia's Northern Territory. Tropical medicine & international health : TM & IH. 2015;20(1):40-7.	Duplicate study( 3 times)
Genton PC, Wang J. Clinical profile and care pathways among unaccompanied minor asylum seekers in Vaud, Switzerland. 2019;34(3).	Duplicate study( 3 times)
Geoghagen M, Pierre R, Evans-Gilbert T, Rodriguez B, Christie CD. Tuberculosis, chickenpox and scabies outbreaks in an orphanage for children with HIV/AIDS in Jamaica. The West Indian medical journal. 2004;53(5):346-51.	Duplicate study( 3 times)
Ghosh P, Tesfaye W, Manandhar A, Calma T, Bushell M, Oguoma VM. Mass drug administration campaigns for scabies and impetigo: protocol for a systematic review and meta-analysis. 2021;5(1):e001132.	Duplicate study( 3 times)
Gilani M, Anthonappa R. Head lice-induced anemia in a child and implications for oral health: Case report. 2024;44(3):761-7.	Duplicate study( 3 times)
Ginsburg CM, Lowry W, Reisch JS. Absorption of lindane (gamma benzene hexachloride) in infants and children. The Journal of pediatrics. 1977;91(6):998-1000.	Duplicate study( 3 times)
Girma A, Abdu I, Teshome K. Prevalence and determinants of scabies in Africa: SAGE open medicine. 2024;12:20503121241274757.	Duplicate study( 3 times)
Glennie M, Gardner K. Active case detection methods for crusted scabies and leprosy: 2021;15(7):e0009577.	Duplicate study( 3 times)
Gnimavo RS, Fajloun F, Al-Bayssari C, Sodjinou E, Habib A, Ganlonon L, et al. Importance of consultations using mobile teams in the screening and treatment of neglected tropical skin diseases in Benin. PLoS neglected tropical diseases. 2023;17(5):e0011314.	Duplicate study( 3 times)
Goksugur SB, Karatas Z, Goksugur N, Bekdas M, Demircioglu F. Metabolic acidosis in an infant associated with permethrin toxicity. Pediatric dermatology. 2015;32(1):e15-7.	Duplicate study( 3 times)
Golant AK, Levitt JO. Scabies: a review of diagnosis and management based on mite biology. Pediatrics in review. 2012;33(1):e1-e12.	Duplicate study( 3 times)
Good LM, Good TJ, High WA. Infantile acropustulosis in internationally adopted children. Journal of the American Academy of Dermatology. 2011;65(4):763-71.	Duplicate study( 3 times)
Goyal S, Sajid N, SU KN, Husain S. CDLQI-based Assessment of Skin Disorders Among Children: A Study from Northern India. Indian journal of dermatology. 2021;66(6):704.	Duplicate study( 3 times)
Gramp P, Gramp D. Scabies in remote Aboriginal and Torres Strait Islander populations in Australia: A narrative review. 2021;15(9):e0009751.	Duplicate study( 3 times)
Grills N, Sandvik H. [Control of scabies in the district of Ytre Nordhordland. An experiment within community medicine in the 1860's]. BMJ open. 1993;113(1):40-3.	Duplicate study( 3 times)
Grover S, Ranyal RK, Bedi MK. A cross section of skin diseases in rural Allahabad. Indian journal of dermatology. 2008;53(4):179-81.	Duplicate study( 3 times)
Gruber F, Brajac I, Stanić-Zgombić Z. Giovanni Battista Cambieri and the beginning of venereology in Rijeka region. Acta dermatovenerologica Croatica : ADC. 2008;16(1):3-7.	Duplicate study( 3 times)
Guggisberg D, de Viragh PA, Constantin C, Panizzon RG. Norwegian scabies in a patient with acquired immunodeficiency syndrome. Dermatology (Basel, Switzerland). 1998;197(3):306-8.	Duplicate study( 2 times)
Gunning K, Kiraly B, Pippitt K. Lice and Scabies: Treatment Update. American family physician. 2019;99(10):635-42.	Duplicate study( 2 times)
Guyon AB, Barman A, Ahmed JU, Ahmed AU, Alam MS. A baseline survey on use of drugs at the primary health care level in Bangladesh. Bulletin of the World Health Organization. 1994;72(2):265-71.	Duplicate study( 2 times)
Gwee A, Duffull S, Zhu X. Population pharmacokinetics of ivermectin for the treatment of scabies in Indigenous Australian children. 2020;14(12):e0008886.	Duplicate study( 2 times)
Gyorkos TW, Carabin H. Canadian contributions to research on neglected tropical diseases. International journal of dermatology. 2021;15(7):e0009476.	Duplicate study( 2 times)
Hadfield-Law L. Dealing with scabies. PLoS neglected tropical diseases. 2001;15(31):37-42; quiz 4-5.	Duplicate study( 2 times)
Hagstrom EL, Patel S, Karimkhani C, Boyers LN, Williams HC, Hay RJ, et al. Comparing cutaneous research funded by the US National Institutes of Health (NIH) with the US skin disease burden. Journal of the American Academy of Dermatology. 2015;73(3):383-91.e1.	Duplicate study( 2 times)
Hahm JE, Kim CW, Kim SS. The efficacy of a nested polymerase chain reaction in detecting the cytochrome c oxidase subunit 1 gene of Sarcoptes scabiei var. hominis for diagnosing scabies. The British journal of dermatology. 2018;179(4):889-95.	Duplicate study( 2 times)
Haley EM, Nabatian AS, Kopp SA, Falasca GF, Haupt HM, Halpern AV. Systemic amyloidosis: unusual presentation mistaken for a recurrent scabies infection. Cutis. 2014;93(6):311-5.	Duplicate study( 2 times)
Hall RC, Hall RC. Long-term psychological and neurological complications of lindane poisoning. Psychosomatics. 1999;40(6):513-7.	Duplicate study( 2 times)
Hamm H, Beiteke U, Höger PH, Seitz CS, Thaci D, Sunderkötter C. Treatment of scabies with 5% permethrin cream: results of a German multicenter study. Journal of personalized medicine. 2006;4(5):407-13.	Duplicate study( 2 times)
Harman M, Uçmak D, Akkurt ZM, Türkçü G. Hypereosinophilia in erythrodermic psoriasis: superimposed scabies. Cutis. 2014;94(3):156-9.	Duplicate study( 2 times)
Harris J, Nathoo R, Vincek V. Scabies Associated with Granulomatous Dermatitis. Case reports in dermatology. 2017;9(2):60-4.	Duplicate study( 2 times)
Harris M, Nako D, Hopkins T, Powell DM, Kenny C, Carroll C, et al. Skin infections in Tanna, Vanuatu in 1989. Papua and New Guinea medical journal. 1992;35(2):137-43.	Duplicate study( 2 times)
Hart G. Risk profiles and epidemiologic interrelationships of sexually transmitted diseases. Sexually transmitted diseases. 1993;20(3):126-36.	Duplicate study( 2 times)
Hasker E. Post kala azar dermal leishmaniasis and leprosy prevalence and distribution in the Muzaffarpur health and demographic surveillance site. Clinical, cosmetic and investigational dermatology. 2019;13(10):e0007798.	Duplicate study( 2 times)
Hassan NF, Nasser I, Bennett MM. Increased spasticity in a chronic spinal cord injury patient after scabies infestation: a case report. Archives of physical medicine and rehabilitation. 1997;78(12):1384-5.	Duplicate study( 2 times)
Hauc SC, Tshering D, Feliciano J, Atayde AMP, Aboukhater LM, Dorjee K, et al. Evaluating the effect of village health workers on hospital admission rates and their economic impact in the Kingdom of Bhutan. BMC public health. 2020;20(1):1277.	Duplicate study( 2 times)
Heidema A, Cornish D, Vonk M, Wijnholds LD, Hendriks JJH, Kleinnijenhuis J, et al. Exploring Blood Cell Count-Derived Ratios as Practical Diagnostic Tools for Scabies in Vulnerable Populations. PLoS neglected tropical diseases. 2024;14(4).	Duplicate study( 2 times)
Hesari R, Schur N, Tyndall N, Chuchla T, Gazy N. The Itchy Truth About Scabies: A Case of Asymptomatic Carrier Transmission and Treatment Failure. Cureus. 2023;15(12):e50744.	Duplicate study( 2 times)
Hessels AJ, Kelly AM, Chen L, Cohen B, Zachariah P, Larson EL. Impact of infectious exposures and outbreaks on nurse and infection preventionist workload. American journal of infection control. 2019;47(6):623-7.	Duplicate study( 2 times)
Hoffmann JC, Mößner R, Schön MP, Lippert U. Topical scabies therapy with permethrin is effective and well tolerated in infants younger than two months. Journal der Deutschen Dermatologischen Gesellschaft = Journal of the German Society of Dermatology : JDDG. 2019;17(6):597-600.	Duplicate study( 2 times)
Clinico-pathologic conference from the School of Veterinary Medicine, University of Pennsylvania. Journal of the American Veterinary Medical Association. 1967;150(2):217-23.	Duplicate study( 2 times)
Scabies scraping. Archives of dermatology. 1973;108(3):424.	Duplicate study( 2 times)
Sexually transmitted diseases. Extract from the Annual Report of the Chief Medical Officer of the Department of Health and Social Security for the year 1972. The British journal of venereal diseases. 1974;50(1):73-9.	Duplicate study( 2 times)
Scabies. Journal of the Iowa Medical Society. 1977;67(3):94-5.	Duplicate study( 2 times)
Scabies and other mite infestations of man. The Central African journal of medicine. 1977;23(5):111-2.	Duplicate study( 2 times)
Adolescent dermatology. Major problems in clinical pediatrics. 1978;19:7-469.	Duplicate study( 2 times)
Mineral oil versus KOH for Sarcoptes. Journal of the American Academy of Dermatology. 1982;7(4):555-6.	Duplicate study( 2 times)
Results of drug use survey in Bangladesh. Essential drugs monitor. 1993(16):20.	Duplicate study( 2 times)
National guideline for the management of scabies. Clinical Effectiveness Group (Association of Genitourinary Medicine and the Medical Society for the Study of Venereal Diseases). Sexually transmitted infections. 1999;75 Suppl 1:S76-7.	Duplicate study( 2 times)
[Mite infestations (scabies). Diagnosis, treatment and prevention]. Medizinische Monatsschrift fur Pharmazeuten. 2001;24(2):40-4.	Duplicate study( 2 times)
Diagnosis and treatment of scabies in 2002: rapid diagnosis and proper management limit the risk of spread. Prescrire international. 2002;11(61):152-5.	Duplicate study( 2 times)
The management of scabies. Drug and therapeutics bulletin. 2002;40(6):43-6.	Duplicate study( 2 times)
Ivermectin: new indication. Oral treatment of scabies: simple and effective. Prescrire international. 2002;11(61):137-40.	Duplicate study( 2 times)
Sexually transmitted diseases treatment guidelines 2002. Centers for Disease Control and Prevention. MMWR Recommendations and reports : Morbidity and mortality weekly report Recommendations and reports. 2002;51(Rr-6):1-78.	Duplicate study( 2 times)
Labeling changes for Lindane. FDA consumer. 2003;37(3):6.	Duplicate study( 2 times)
[Directive from the French High Commission of Public Health, transmissible disease section, regarding the measures to be taken with cases of scabies (session dated June 27, 2003)]. Annales de dermatologie et de venereologie. 2004;131(12):1119-21.	Duplicate study( 2 times)
[Understanding the skin]. Annales de dermatologie et de venereologie. 2005;132(11 Pt 2):8s7-8s103.	Duplicate study( 2 times)
[Item no 70: parasitic skin diseases: scabies and pediculosis]. Annales de dermatologie et de venereologie. 2008;135(11 Suppl):F12-7.	Duplicate study( 2 times)
Postcard presentation: a dog with pruritus. Compendium (Yardley, PA). 2012;34(5):E7.	Duplicate study( 1 times)
Lice and scabies. American family physician. 2012;86(6):Online.	Duplicate study( 1 times)
[Item 79--Cutaneous ectoparasitoses: scabies and pediculosis]. Annales de dermatologie et de venereologie. 2012;139(11 Suppl):A9-14.	Duplicate study( 1 times)
Cattle scab confirmed in Scotland. The Veterinary record. 2014;174(13):311.	Duplicate study( 1 times)
[Item 167 - UE 6 Skin ectoparasitosis: scabies and pediculosis]. International journal of dermatology. 2015;142 Suppl 2:S139-44.	Duplicate study( 1 times)
Guideline for the diagnosis and treatment of scabies in Japan (third edition): Executive Committee of Guideline for the Diagnosis and Treatment of Scabies. Turkiye parazitolojii dergisi. 2017;44(9):991-1014.	Duplicate study( 1 times)
Patient Perspectives: What is Scabies? Pediatric dermatology. 2017;34(1):95-6.	Duplicate study( 1 times)
[Not Available]. Annales de dermatologie et de venereologie. 2018;145 Suppl 1:S108-s13.	Duplicate study( 1 times)
Erythematous nodules over the genitalia of a young boy. Journal of paediatrics and child health. 2019;55(9):1146.	Duplicate study( 1 times)
Answer to Photo Quiz: To diagnose from scratch: crusted scabies mimicking a T-cell lymphoma. The Netherlands journal of medicine. 2019;77(4):161-2.	Duplicate study( 1 times)
Aalto-Korte K, Koskela K, Pesonen M. 12-year data on dermatologic cases in the Finnish Register of Occupational Diseases I: Distribution of different diagnoses and main causes of allergic contact dermatitis. 2020;82(6):337-42.	Duplicate study( 1 times)
Abarca VK, López Del PJ, Peña DA, López GJ. [Pet ownership and health status of pets from immunocompromised children, with emphasis in zoonotic diseases]. Revista chilena de infectologia : organo oficial de la Sociedad Chilena de Infectologia. 2011;28(3):205-10.	Duplicate study( 1 times)
Abban S, Smith B, Corona M, Cook SC, Evans JD, Chen Y, et al. Prevalence and distribution of Varroa destructor and Nosema spp. in symptomatic honey bee colonies across the USA from 2015 to 2022. Scientific reports. 2024;14(1):1726.	Duplicate study( 1 times)
Abdela SG, Diro E, Zewdu FT, Berhe FT, Yeshaneh WE, Tamirat KS, et al. Looking for NTDs in the skin; an entry door for offering patient centered holistic care. Journal of infection in developing countries. 2020;14(6.1):16s-21s.	Duplicate study( 1 times)
Abdel-Ghaffar F, Al-Quraishy S, Sobhy H, Semmler M. Neem seed extract shampoo, Wash Away Louse, an effective plant agent against Sarcoptes scabiei mites infesting dogs in Egypt. Parasitology research. 2008;104(1):145-8.	Duplicate study( 1 times)
Abdel-Latif AA, Elshahed AR, Salama OA, Elsaie ML. Comparing the diagnostic properties of skin scraping, adhesive tape, and dermoscopy in diagnosing scabies. Acta dermatovenerologica Alpina, Pannonica, et Adriatica. 2018;27(2):75-8.	Duplicate study( 1 times)
Abe J, Nonaka E, Nakano S, Ichiki M. [Scanning electron microscopic observations of Sarcoptes scabiei var hominis]. Nihon Hifuka Gakkai zasshi The Japanese journal of dermatology. 1984;94(9):1065-8.	Duplicate study( 1 times)
Abedin S, Narang M, Gandhi V, Narang S. Efficacy of permethrin cream and oral ivermectin in treatment of scabies. Indian journal of pediatrics. 2007;74(10):915-6.	Duplicate study( 1 times)
Abou Zinada NY. Scabies in some workers living in crowded area, Jeddah, Saudi Arabia. Journal of the Egyptian Society of Parasitology. 2000;30(1):325-8.	Duplicate study( 1 times)
Achan J, Logan J, Bailey R, Mabey D, Last A, Walker SL, et al. Follicular contact dermatitis due to coloured permanent-pressed sheets. PLoS neglected tropical diseases. 1973;109(1):23-6.	Duplicate study( 1 times)
Achtari Jeanneret L, Erard P, Gueissaz F, Malinverni R. An outbreak of scabies: a forgotten parasitic disease still present in Switzerland. Swiss medical weekly. 2007;137(49-50):695-9.	Duplicate study( 1 times)
Ackerman AB, Stewart R, Stillman M. Scabies masquerading as dermatitis herpetiformis. Jama. 1975;233(1):53-4.	Duplicate study( 1 times)
Adams SP. Dermacase. Unilateral laterothoracic exanthem. Canadian family physician Medecin de famille canadien. 1997;43:1355, 63.	Duplicate study( 1 times)
Adams SP. Dermacase. Hand-foot-and-mouth disease. Parasites & vectors. 1998;44:985, 93.	Duplicate study( 1 times)
Adams SP. Dermacase. Crusted Norwegian scabies. Canadian family physician Medecin de famille canadien. 1999;45:1455, 62.	Duplicate study( 1 times)
Adeleye IA, Eruba S, Ezeani CJ. Isolation and characterisation of antibiotic producing microorganisms in composted Nigerian soil. Journal of environmental biology. 2004;25(3):313-6.	Duplicate study( 1 times)
Adella FJ, Ammah H, Siregar GO, Harianja M, Sundari ES, Sagara R, et al. Teledermatology to Improve Access to and Quality of Skin Care in Eastern Indonesia. The American journal of tropical medicine and hygiene. 2024;110(2):364-9.	Duplicate study( 1 times)
Adjei O, Brenya RC. Secondary bacterial infection in Ghanaian patients with scabies. East African medical journal. 1997;74(11):729-31.	Duplicate study( 1 times)
Adris T, McEwen MW, Jones E. Crusted scabies masquerading as a drug eruption related to nivolumab. Dermatology online journal. 2021;27(11).	Duplicate study( 1 times)
Agathos M. [Scabies]. Der Hautarzt; Zeitschrift fur Dermatologie, Venerologie, und verwandte Gebiete. 1994;45(12):889-903; quiz 1.	Duplicate study( 1 times)
Agbéssi N, Elégbédé-Adégbitè N, Kalogama J, Houngbo O, Adégbidi H, Atadokpèdé F, et al. The spectrum of mucocutaneous manifestations during the evolutionary phases of HIV disease: an emerging Indian scenario. Dermatology research and practice. 1999;26(5):294-304.	Duplicate study( 1 times)
Agrawal P, Peter JV, George R. Dermatological manifestations and relationship to outcomes of patients admitted to a medical intensive care unit: a study from a tertiary care hospital in India. Postgraduate medical journal. 2013;89(1055):501-7.	Duplicate study( 1 times)
Aguado Vázquez Á, Gegúndez Hernández H, Melgosa Ramos FJ, Díaz Corpas T. Diagnosis and Clinical Characteristics of Scabies in a Tertiary Care Hospital During the SARS-CoV-2 Pandemic: A Descriptive Study. Actas dermo-sifiliograficas. 2023;114(2):171-2.	Duplicate study( 1 times)
Agusti-Mejias A, Messeguer Badia F, García Ruiz R, Alegre De Miquel V, Agustí Mejias P. [Scabies: diagnostic significance of direct examination]. Medicina clinica. 2012;139(8):372.	Duplicate study( 1 times)
Agyei M, Ofori A, Tannor EK, Annan JJ, Norman BR. A forgotten parasitic infestation in an immunocompromised patient-a case report of crusted scabies. The Pan African medical journal. 2020;36:238.	Duplicate study( 1 times)
Agyei M, Opare-Addo PA. An unusual case of crusted scabies in an immunocompetent adult: A case report. 2024;12(8):e9325.	Duplicate study( 1 times)
Ahlgrimm-Siess V, Koller S, El Shabrawi-Caelen L, Hofmann-Wellenhof R, Kerl H. New diagnostic methods in dermatopathology: in vivo reflectance confocal microscopy. Journal der Deutschen Dermatologischen Gesellschaft = Journal of the German Society of Dermatology : JDDG. 2008;6(7):591-2.	Duplicate study( 1 times)
Ahmad HM, Abdel-Azim ES, Abdel-Aziz RT. Clinical efficacy and safety of topical versus oral ivermectin in treatment of uncomplicated scabies. Dermatologic therapy. 2016;29(1):58-63.	Duplicate study( 1 times)
Ahmed AE, Al-Jahdali H, Jradi H, BI AL, AlBuraikan DA, Albaijan MA, et al. Recurrence rate of scabies in patients 14 years or older in Saudi Arabia. Saudi medical journal. 2019;40(12):1267-71.	Duplicate study( 1 times)
Ahmed AE, Jradi H, AlBuraikan DA, BI AL, Albaijan MA, Al-Shehri AM, et al. Rate and factors for scabies recurrence in children in Saudi Arabia: a retrospective study. BMC pediatrics. 2019;19(1):187.	Duplicate study( 1 times)
Ahmed ASM, Adam MA, Noureddin AA, Mahmoud AAA, Koko AEA, Abdalhameed M, et al. Pattern of infectious diseases among Khalwa (Quran boarding school) students in Khartoum State, Sudan. Sudanese journal of paediatrics. 2022;22(1):70-6.	Duplicate study( 1 times)
Ahmed G, George CA, Rahim JS, Ganguly S. Localized scabies crustose over the engrafted skin: Report of two cases. Journal of cosmetic dermatology. 2022;21(11):6482-3.	Duplicate study( 1 times)
Ahmed S, Aftabuddin AK. Common skin diseases (analysis of 7,636 cases). Bangladesh Medical Research Council bulletin. 1977;3(1):41-5.	Duplicate study( 1 times)
Akakpo AS, Teclessou JN, Elegbede YM, Mouhari-Toure A, Mahamadou G, Tevi K, et al. Pesticide exposure resulting from treatment of lice infestation in school-aged children in Georgia. PLoS neglected tropical diseases. 2009;35(2):358-62.	Duplicate study( 1 times)
Akan S, Ediz C. Isolated Superficial Dorsal Penile Vein Thrombosis due to Scabies Infestation. Journal of the College of Physicians and Surgeons--Pakistan : JCPSP. 2020;30(2):216-8.	Duplicate study( 1 times)
Akaslan T, Mert Ö, Su Küçük Ö. Scabies increase during the COVID-19 pandemic: should we change our treatment strategy during the pandemic? Annals of parasitology. 2022;68(1):35-8.	Duplicate study( 1 times)
Akca G, Sen NO, Akca U. Use of Complementary and Alternative Medicine in Children with Scabies. Complementary medicine research. 2023;30(3):213-20.	Duplicate study( 1 times)
Akin Belli A, Geyik N, Dervis E. A case of bullous scabies misdiagnosed as acquired epidermolysis bullosa. International journal of dermatology. 2015;54(11):e499-501.	Duplicate study( 1 times)
Akram M, Riaz M, Noreen S, Shariati MA, Shaheen G, Akhter N, et al. Therapeutic potential of medicinal plants for the management of scabies. The Journal of dermatology. 2020;33(1):e13186.	Duplicate study( 1 times)
Aktürk A, Demir G, Göktay F.	Duplicate study( 1 times)
Akuta T. Development of a rapid scabies immunodiagnostic assay based on transcriptomic analysis of Sarcoptes scabiei var. nyctereutis. PloS one. 2021;11(1):6455.	Duplicate study( 1 times)
Akyol M, Velipaşaoğlu S, Harman M, Taylan-Özkan A, Şavk E, Demir-Dora D, et al.	Duplicate study( 1 times)
Al Janahi S, Al Maashari R, Saleem T. This "mite" Surprise You: Scabies Masquerading as Langerhans Cell Histiocytosis - A Case Report. Clinical, cosmetic and investigational dermatology. 2024;16(1):35-41.	Duplicate study( 1 times)
Alabbadi A, Alalwi S, Alkhalifah R, Alfaraj D, Albreiki S, Bin Rubaian N, et al. Scabies-Associated Leukocytoclastic Vasculitis: A Case Report and Review of Literature. Cureus. 2021;13(12):e20725.	Duplicate study( 1 times)
Alabdullah H, Alabdullah MN, Alabdullah S, Allugamie G, Douri T, Sleiay M. Lower urinary tract symptoms caused by scabies mites (sarcoptes scabiei): A case report. Urology case reports. 2023;49:102451.	Duplicate study( 1 times)
Alasaad S, Schuster RK, Gakuya F, Theneyan M, Jowers MJ, Maione S, et al. Applicability of molecular markers to determine parasitic infection origins in the animal trade: a case study from Sarcoptes mites in wildebeest. Forensic science, medicine, and pathology. 2012;8(3):280-4.	Duplicate study( 1 times)
Alasaad S, Walton S, Rossi L, Bornstein S, Abu-Madi M, Soriguer RC, et al. Sarcoptes-World Molecular Network (Sarcoptes-WMN): integrating research on scabies. International journal of infectious diseases : IJID : official publication of the International Society for Infectious Diseases. 2011;15(5):e294-7.	Duplicate study( 1 times)
Alban E. [The last tooth]. Zeitschrift fur Krankenpflege Revue suisse des infirmieres. 1979;72(6):276-7.	Duplicate study( 1 times)
Albares MP, Belinchón I, Ramos JM, Sánchez-Payá J, Betlloch I. [Epidemiologic study of skin diseases among immigrants in Alicante, Spain]. Actas dermo-sifiliograficas. 2012;103(3):214-22.	Duplicate study( 1 times)
Alberer M, Wendeborn M, Löscher T, Seilmaier M. [Spectrum of diseases occurring in refugees and asylum seekers: data from three different medical institutions in the Munich area from 2014 and 2015]. Deutsche medizinische Wochenschrift (1946). 2016;141(1):e8-15.	Duplicate study( 1 times)
Albrecht J, Bigby M. Testing a test: critical appraisal of tests for diagnosing scabies. Archives of dermatology. 2011;147(4):494-7.	Duplicate study( 1 times)
Albrecht-Nebe H. [Frequent dermatoses in early childhood]. Zeitschrift fur arztliche Fortbildung. 1990;84(23):1217-21.	Duplicate study( 1 times)
Al-Dabbagh J, Younis R, Ismail N. The current available diagnostic tools and treatments of scabies and scabies variants: An updated narrative review. Medicine. 2023;102(21):e33805.	Duplicate study( 1 times)
Alderman C. Scabies: no respect. Turkiye parazitolojii dergisi. 1988;3(10):24.	Duplicate study( 1 times)
Alebiosu CO, Ogunledun A, Ogunleye DS. A report of clinical trial conducted on Toto ointment and soap products. Journal of the National Medical Association. 2003;95(1):95-105.	Duplicate study( 1 times)
Alexander JO. Scabies in children. Clinical pediatrics. 1969;8(2):73-85.	Duplicate study( 1 times)
Alexander JO, Mummery MB. The scabies epidemic. British medical journal. 1967;2(5554):766.	Title and abstract don’t match
Alexandris D, Alevizopoulos N. Case report of crusted scabies, brief review of its pathophysiology and latest data. 2024;8:30.	Title and abstract don’t match
Ali Z, Bourlioux M, Thomsen SF. Smartphone app to screen individuals with scabies symptoms. Danish medical journal. 2023;70(9).	Title and abstract don’t match
Allan GM, Szafran O. Health of Chinese illegal immigrants who arrived by boat on the West Coast of Canada in 1999. Journal of immigrant health. 2005;7(4):233-8.	Title and abstract don’t match
Almond DS, Green CJ, Geurin DM, Evans S. Lesson of the week: Norwegian scabies misdiagnosed as an adverse drug reaction. BMJ (Clinical research ed). 2000;320(7226):35-6.	Title and abstract don’t match
Alonso de Vega F, Mendez de Vigo J, Ortiz Sanchez J, Martinez-Carrasco Pleite C, Albaladejo Serrano A, Ruiz de Ybañez Carnero MR. Evaluation of the prevalence of sarcoptic mange in slaughtered fattening pigs in southeastern Spain. Veterinary parasitology. 1998;76(3):203-9.	Title and abstract don’t match
Alsaidan MS, Alhaqbani YJ, Alfaifi AM, Alotaibi FG, Alsomari AK, Alzhrani AA, et al. Assessing knowledge of scabies among physicians working in primary health care setting. Clinical case reports. 2020;9(10):5320-6.	Title and abstract don’t match
Alsamarai AM. Frequency of scabies in Iraq: survey in a dermatology clinic. Journal of infection in developing countries. 2009;3(10):789-93.	Title and abstract don’t match
Alter SJ, McDonald MB, Schloemer J, Simon R, Trevino J. Common Child and Adolescent Cutaneous Infestations and Fungal Infections. PLoS neglected tropical diseases. 2018;48(1):3-25.	Title and abstract don’t match
Altınöz Güney C, Koç HA. Association of ABO and Rhesus blood groups with symptom emergence in scabies: a cross-sectional study. Archives of dermatological research. 2024;316(9):624.	Title and abstract don’t match
Altman JS. Ivermectin for scabies. Archives of dermatology. 1999;135(12):1550.	Title and abstract don’t match
Alvares FBV, Meireles V, da Silva JT, Ferreira LC, Rodrigues JA, Bezerra RA, et al. Laboratory diagnosis of mange-causing mites in dogs using a modified centrifugation-flotation technique in sucrose solution. 2021;85(1):41-8.	Title and abstract don’t match
Álvarez Fernández JG, Ascanio Armada L, Gómez de la Fuente E, Naz Villalba E. [Generalized cutaneous pustulosis]. Medicina clinica. 2014;143(7):333.	Title and abstract don’t match
Álvarez Sierra M, Navarro Fernández Í. Use of a portable digital microscope in the diagnosis of scabies. Medicina clinica. 2022;158(6):299.	Title and abstract don’t match
Álvarez-Salafranca M, Sánchez-Bernal J. [Usefulness of dermoscopy in the diagnosis of scabies]. Semergen. 2021;47(1):e7-e8.	Title and abstract don’t match
Amato E, Dansie LS, Grøneng GM, Blix HS, Bentele H, Veneti L, et al. Increase of scabies infestations, Norway, 2006 to 2018. Euro surveillance : bulletin Europeen sur les maladies transmissibles = European communicable disease bulletin. 2019;24(23).	Title and abstract don’t match
Amer M, Mostafa FF, Nasr AN, el-Harras M. The role of mast cells in treatment of scabies. Parasitology research. 1995;34(3):186-9.	Title and abstract don’t match
Amer S, Abd El Wahab T, El Naby Metwaly A, Feng Y, Xiao L. Morphologic and Genotypic Characterization of Psoroptes Mites from Water Buffaloes in Egypt. PLoS medicine. 2015;10(10):e0141554.	Title and abstract don’t match
Amgarth-Duff I, Hendrickx D, Bowen A, Carapetis J, Chibawe R, Samson M, et al. Talking skin: attitudes and practices around skin infections, treatment options, and their clinical management in a remote region in Western Australia. Rural and remote health. 2019;19(3):5227.	Title and abstract don’t match
Amgarth-Duff I, Thomas H, Ricciardo BM, Anderson L, Stephens M, Currie BJ, et al. Systematic review of the evidence for treatment and management of common skin conditions in resource-limited settings: An update. Tropical medicine & international health : TM & IH. 2024.	Title and abstract don’t match
Amin TT, Ali A, Kaliyadan F. Skin disorders among male primary school children in Al Hassa, Saudi Arabia: prevalence and socio-demographic correlates--a comparison of urban and rural populations. Rural and remote health. 2011;11(1):1517.	Title and abstract don’t match
Amoako KO, Marfo BA, Frimpong M, van der Werf T, Ravensbergen SJ, Stienstra Y, et al. Staphylococcus aureus colonization of burrows in erythrodermic Norwegian scabies. A case study of iatrogenic contagion. PLoS neglected tropical diseases. 1988;19(4):673-8.	Title and abstract don’t match
Amoako YA, Phillips RO, Arthur J. A scabies outbreak in the North East Region of Ghana: The necessity for prompt intervention. 2020;14(12):e0008902.	Title and abstract don’t match
Amoako YA, van Rietschoten LS, Oppong MN, Amoako KO, Abass KM, Anim BA, et al. Beliefs, attitudes and practices towards scabies in central Ghana. PLoS neglected tropical diseases. 2023;17(2):e0011175.	Title and abstract don’t match
Anaje CC, Ezejiofor OI, Enechukwu NA, Okpala CI, Onyekonwu CL, Nkesi JC. Trends in Dermatological Diagnoses During Covid-19 Pandemic in Nigeria: A Retrospective Study. West African journal of medicine. 2024;41(6):714-20.	Title and abstract don’t match
Anand Kumar BH, Vijaya D, Ravi R, Reddy RR. Study of genital lesions. Indian journal of dermatology, venereology and leprology. 2003;69(2):126-8.	Title and abstract don’t match
Anandakrishnan C. Norwegian scabies. Clinical and experimental dermatology. 1975;20(1):53-8.	Title and abstract don’t match
Anane S. [Parasitic etiology of blood hypereosinophilia]. Journal of physiological anthropology. 2006;64(3):219-29.	Title and abstract don’t match
Anbar TS, El-Domyati MB, Mansour HA, Ahmad HM. Scaly scalp associated with crusted scabies: case series. Dermatology online journal. 2007;13(3):18.	Title and abstract don’t match
Andersen BM, Haugen H, Rasch M, Heldal Haugen A, Tageson A. Outbreak of scabies in Norwegian nursing homes and home care patients: control and prevention. The Journal of hospital infection. 2000;45(2):160-4.	Title and abstract don’t match
Andersen E. That little itch--responding to scabies in the workplace. AAOHN journal : official journal of the American Association of Occupational Health Nurses. 2004;52(6):227-9.	Title and abstract don’t match
Anderson M, Dugdale A. Ambulatory services in an aboriginal community and a west Queensland rural area. Clinical case reports. 1997;5(3):121-5.	Title and abstract don’t match
Andrade AC, Hayashida MZ, Enokihara M, Hirata SH. Dermoscopy of crusted lesion: diagnostic challenge and choice of technique for the analysis. Anais brasileiros de dermatologia. 2021;96(3):387-8.	Title and abstract don’t match
Andrews RM, Kearns T, Connors C, Parker C, Carville K, Currie BJ, et al. A regional initiative to reduce skin infections amongst aboriginal children living in remote communities of the Northern Territory, Australia. PLoS neglected tropical diseases. 2009;3(11):e554.	Title and abstract don’t match
Andrews RM, McCarthy J, Carapetis JR, Currie BJ. Skin disorders, including pyoderma, scabies, and tinea infections. Pediatric clinics of North America. 2009;56(6):1421-40.	Title and abstract don’t match
Angel TA, Nigro J, Levy ML. Infestations in the pediatric patient. Pediatric clinics of North America. 2000;47(4):921-35, viii.	Title and abstract don’t match
Angelo C, Pedicelli C, Provini A, Annessi G, Zambruno G, Paradisi M. [Successful treatment of Norwegian scabies with ivermectin in a patient with recessive dystrophic epidermolysis bullosa]. PLoS neglected tropical diseases. 2004;56(3):353-7.	Title and abstract don’t match
Angelone-Alasaad S, Molinar Min A, Pasquetti M, Alagaili AN, D'Amelio S, Berrilli F, et al. Universal conventional and real-time PCR diagnosis tools for Sarcoptes scabiei. Parasites & vectors. 2015;8:587.	Title and abstract don’t match
Anolik MA, Rudolph RI. Scabies simulating Darier disease in an immunosuppressed host. Archives of dermatology. 1976;112(1):73-4.	Title and abstract don’t match
Ansart S, Perez L, Jaureguiberry S, Danis M, Bricaire F, Caumes E. Spectrum of dermatoses in 165 travelers returning from the tropics with skin diseases. The American journal of tropical medicine and hygiene. 2007;76(1):184-6.	Title and abstract don’t match
Ansorge C, Miocic JM, von Bubnoff D, Technau-Hafsi K. Dermatological conditions presenting to the emergency dermatological unit of a university hospital in Germany. Journal der Deutschen Dermatologischen Gesellschaft = Journal of the German Society of Dermatology : JDDG. 2018;16(12):1451-6.	Title and abstract don’t match
Antaya RJ, Robinson DM. Blisters and pustules in the newborn. Pediatric annals. 2010;39(10):635-45.	Title and abstract don’t match
Antonio JA, Rollason V, Musumeci S, Finckh A, Lazarou I, Laffitte E, et al. Mazzotti reaction: Ivermectin-associated polyarthritis after delayed scabies treatment. Case report and review of the literature. Therapie. 2022;77(5):612-6.	Title and abstract don’t match
Antonucci VA, Balestri R, Sgubbi P, Magnano M, Tengattini V, Bardazzi F. Atypical presentation of scabies: a single nodule of the scalp in a child. Giornale italiano di dermatologia e venereologia : organo ufficiale, Societa italiana di dermatologia e sifilografia. 2013;148(5):546-7.	Title and abstract don’t match
Appelboom T, Cogan E, Klastersky J. Job of the Bible: leprosy or scabies? The Mount Sinai journal of medicine, New York. 2007;74(1):36-9.	Title and abstract don’t match
Ararsa G, Merdassa E, Shibiru T, Etafa W. Prevalence of scabies and associated factors among children aged 5-14 years in Meta Robi District, Ethiopia. 2023;18(1):e0277912.	Title and abstract don’t match
Araujo JP, Jaguar GC, Alves FA. Syphilis related to atypical oral lesions affecting an elderly man. a case report. Gerodontology. 2015;32(1):73-5.	Title and abstract don’t match
Arbache S, Hirata SH. Comment on "Using ultraviolet light in diagnosing scabies: Scabies' sign via Wood's lamp". Journal of the American Academy of Dermatology. 2024;91(3):e83.	Title and abstract don’t match
Arega B, Diro E, Zewude T, Getahun T, Agunie A, Owiti P, et al. High levels of scabies and malnutrition amongst orphans referred to a hospital in Addis Ababa, Ethiopia. Journal of infection in developing countries. 2020;14(6.1):48s-52s.	Title and abstract don’t match
Arenas AJ, Gómez F, Salas R, Carrasco P, Borge C, Maldonado A, et al. An evaluation of the application of infrared thermal imaging to the tele-diagnosis of sarcoptic mange in the Spanish ibex (Capra pyrenaica). Veterinary parasitology. 2002;109(1-2):111-7.	Title and abstract don’t match
Arends JJ, Stanislaw CM, Gerdon D. Effects of sarcoptic mange on lactating swine and growing pigs. Journal of animal science. 1990;68(6):1495-9.	Title and abstract don’t match
Arfi C, Dehen L, Bénassaïa E, Faure P, Farge D, Morel P, et al. [Dermatologic consultation in a precarious situation: a prospective medical and social study at the Hôpital Saint-Louis in Paris]. Annales de dermatologie et de venereologie. 1999;126(10):682-6.	Title and abstract don’t match
Argenziano G, Fabbrocini G, Delfino M. Epiluminescence microscopy. A new approach to in vivo detection of Sarcoptes scabiei. Revista brasileira de parasitologia veterinaria = Brazilian journal of veterinary parasitology : Orgao Oficial do Colegio Brasileiro de Parasitologia Veterinaria. 1997;133(6):751-3.	Title and abstract don’t match
Argenziano G, Ferrara G, Francione S, Di Nola K, Martino A, Zalaudek I. Dermoscopy--the ultimate tool for melanoma diagnosis. Seminars in cutaneous medicine and surgery. 2009;28(3):142-8.	Title and abstract don’t match
Argwal MB, Mehta BC. Primary diffuse osseous lymphosarcoma. A case report. Indian journal of cancer. 1979;16(3-4):83-6.	Title and abstract don’t match
Aricò M, Noto G, La Rocca E, Pravatà G, Bivona A. Localized crusted scabies in the acquired immunodeficiency syndrome. Clinical and experimental dermatology. 1992;17(5):339-41.	Title and abstract don’t match
Arlian LG, Ahmed M, Vyszenski-Moher DL. Effects of S. scabiei var. canis (Acari: Sarcoptidae) on blood indexes of parasitized rabbits. Revista da Sociedade Brasileira de Medicina Tropical. 1988;25(5):360-9.	Title and abstract don’t match
Arlian LG, Ahmed M, Vyszenski-Moher DL, Estes SA, Achar S. Energetic relationships of Sarcoptes scabiei var. canis (Acari: Sarcoptidae) with the laboratory rabbit. Journal of medical entomology. 1988;25(1):57-63.	Title and abstract don’t match
Arlian LG, Bruner RH, Stuhlman RA, Ahmed M, Vyszenski-Moher DL. Histopathology in hosts parasitized by Sarcoptes scabiei. The Journal of parasitology. 1990;76(6):889-94.	Title and abstract don’t match
Arlian LG, Feldmeier H, Morgan MS. The Potential for a Blood Test for Scabies. PLoS neglected tropical diseases. 2015;9(10):e0004188.	Title and abstract don’t match
Arlian LG, Morgan MS. Serum antibody to Sarcoptes scabiei and house dust mite prior to and during infestation with S. scabiei. Veterinary parasitology. 2000;90(4):315-26.	Title and abstract don’t match
Arlian LG, Morgan MS, Rapp CM, Vyszenski-Moher DL. Some effects of sarcoptic mange on dogs. The Journal of parasitology. 1995;81(5):698-702.	Title and abstract don’t match
Arlian LG, Morgan MS, Rapp CM, Vyszenski-Moher DL. The development of protective immunity in canine scabies. Veterinary parasitology. 1996;62(1-2):133-42.	Title and abstract don’t match
Arlian LG, Morgan MS, Vyszenski-Moher DL, Stemmer BL. Sarcoptes scabiei: the circulating antibody response and induced immunity to scabies. Experimental parasitology. 1994;78(1):37-50.	Title and abstract don’t match
Arlian LG, Rapp CM, Morgan MS. Resistance and immune response in scabies-infested hosts immunized with Dermatophagoides mites. The American journal of tropical medicine and hygiene. 1995;52(6):539-45.	Title and abstract don’t match
Arlian LG, Rapp CM, Vyszenski-Moher DL, Morgan MS. Sarcoptes scabiei: histopathological changes associated with acquisition and expression of host immunity to scabies. Experimental parasitology. 1994;78(1):51-63.	Title and abstract don’t match
Arlian LG, Vyszenski-Moher DL, Ahmed SG, Estes SA. Cross-antigenicity between the scabies mite, Sarcoptes scabiei, and the house dust mite, Dermatophagoides pteronyssinus. The Journal of investigative dermatology. 1991;96(3):349-54.	Title and abstract don’t match
Arnaud A, Chosidow O, Détrez MA, Bitar D, Huber F, Foulet F, et al. Prevalences of scabies and pediculosis corporis among homeless people in the Paris region: results from two randomized cross-sectional surveys (HYTPEAC study). The British journal of dermatology. 2016;174(1):104-12.	Title and abstract don’t match
Arora P, Rudnicka L. Scabies: A comprehensive review and current perspectives. 2020;33(4):e13746.	Title and abstract don’t match
Arun Babu T, Sharmila V, Nagendran P. Neonatal Norwegian scabies. Tropical doctor. 2023;53(1):199-201.	Title and abstract don’t match
Arutjunov WJ. [A new clinical symptom of scabies]. Dermatologische Monatschrift. 1970;156(6):653-4.	Title and abstract don’t match
Arya V, Molinaro MJ, Majewski SS, Schwartz RA. Pediatric scabies. Cutis. 2003;71(3):193-6.	Title and abstract don’t match
Ashraf R, Narang T, Kumaran MS. Lepromatous Leprosy with Crusted Scabies. The American journal of tropical medicine and hygiene. 2020;103(6):2158-9.	Title and abstract don’t match
Asiedu K, Strina A, Barreto ML, Cunha S, de Fátima SPdOM, Moreira SC, et al. Validation of epidemiological tools for eczema diagnosis in Brazilian children: the ISAAC's and UK Working Party's criteria. PLoS neglected tropical diseases. 2010;10:11.	Title and abstract don’t match
Askour M, Kissou A, Lyagoubi M, Hassam B. [Crusted Scabies looking like eczema: Diagnostic difficulties of chronic crusted lesions]. Presse medicale (Paris, France : 1983). 2016;45(12 Pt 1):1193-4.	Title and abstract don’t match
Asmarin I. [Prevention of scabies]. Voenno-meditsinskii zhurnal. 1986(3):48-9.	Title and abstract don’t match
Asnawi V, Maulida M, Hidayati A, Gunawan H. Combination of Crusted Scabies with Bullous Scabies: A Rare Case. 2023;16:153-8.	Title and abstract don’t match
Assaf RR, Wu H. Visual Diagnosis: Severe Scaly Pruritic Rash in an 8-year-old Girl With Trisomy 21. Pediatrics in review. 2016;37(11):e45-e7.	Title and abstract don’t match
Astiz S, Legaz-Huidobro E, Mottier L. Efficacy of long-acting moxidectin against sarcoptic mange in naturally infested sheep. The Veterinary record. 2011;169(24):637.	Title and abstract don’t match
Aterman K, Krause VW, Ross JB. Scabies masquerading as Letterer-Siwe's disease. Canadian Medical Association journal. 1976;115(5):443-4.	Title and abstract don’t match
Attah Johnson FY, Mostaghimi H. Co-morbidity between dermatologic diseases and psychiatric disorders in Papua New Guinea. International journal of dermatology. 1995;34(4):244-8.	Title and abstract don’t match
Augustin M, Garbe C, Girbig G, Strömer K, Kirsten N. [Epidemiology of scabies in Germany: multisource analysis of primary and secondary data]. Der Hautarzt; Zeitschrift fur Dermatologie, Venerologie, und verwandte Gebiete. 2022;73(1):61-6.	Title and abstract don’t match
Aukerman W, Curfman K, Urias D, Shayesteh K. Norwegian Scabies management after prolonged disease course: A case report. International journal of surgery case reports. 2019;61:180-3.	Title and abstract don’t match
Aussy A, Houivet E, Hébert V, Colas-Cailleux H, Laaengh N, Richard C, et al. Risk factors for treatment failure in scabies: a cohort study. The British journal of dermatology. 2019;180(4):888-93.	Title and abstract don’t match
Austin VH. Atopic skin disease. If other treatments fail, is hyposensitization the answer? Modern veterinary practice. 1976;57(5):355-61.	Title and abstract don’t match
Avendaño C, Patarroyo MA. Loop-Mediated Isothermal Amplification as Point-of-Care Diagnosis for Neglected Parasitic Infections. 2020;21(21).	Title and abstract don’t match
Aydıngöz IE, Mansur AT. Canine scabies in humans: a case report and review of the literature. Dermatology (Basel, Switzerland). 2011;223(2):104-6.	Title and abstract don’t match
Ayoub N, Merhy M, Tomb R. Treatment of scabies with albendazole. Dermatology (Basel, Switzerland). 2009;218(2):175.	Title and abstract don’t match
Azaria H, Defalque VE. Isoxazolines for treating canine and feline otodectic mange; feline demodicosis, lynxacariasis, lice infestation, and notoedric mange (scabies); demodicosis in hamsters; and sarcoptic and psoroptic manges in rabbits. The Canadian veterinary journal = La revue veterinaire canadienne. 2023;64(11):1066-70.	Title and abstract don’t match
Baccouche K, Sellam J, Guegan S, Aractingi S, Berenbaum F. Crusted Norwegian scabies, an opportunistic infection, with tocilizumab in rheumatoid arthritis. Joint bone spine. 2011;78(4):402-4.	Title and abstract don’t match
Badame AJ. Incidence of skin disease in rural Jamaica. International journal of dermatology. 1988;27(2):109-11.	Title and abstract don’t match
Bae M, Kim JY, Jung J, Cha HH, Jeon NY, Lee HJ, et al. Diagnostic value of the molecular detection of Sarcoptes scabiei from a skin scraping in patients with suspected scabies. 2020;14(4):e0008229.	Title and abstract don’t match
Baena JM, Assens N, Martí J, García M. [All that glitters is not hysteria]. Atencion primaria. 2000;26(9):647-9.	Title and abstract don’t match
Baghestani S, Zare S, Mahboobi AA. Skin disease patterns in Hormozgan, Iran. International journal of dermatology. 2005;44(8):641-5.	Title and abstract don’t match
Bahamdan KA, Egere JU, Khare AK, Tallab T, Ibrahim K, Mourad M. The pattern of skin diseases in Asir region, Saudi Arabia: A 12-month prospective study in a referral hospital. Annals of Saudi medicine. 1995;15(5):455-7.	Title and abstract don’t match
Bahmer FA. [Angelo Poliziano's Sylva in scabiem: Scabies or antique lousy disease?]. Journal of the European Academy of Dermatology and Venereology : JEADV. 2022;73(2):174-6.	Title and abstract don’t match
Bailiff OA, Mowad CM. Mimics of Dermatitis. Immunology and allergy clinics of North America. 2021;41(3):493-515.	Title and abstract don’t match
Baird JK, Macher AM, De Vinatea ML, Connor DH, Kollwitz F, Teitelbaum S. Case for diagnosis. AIDS. Military medicine. 1987;152(1):M89-96.	Title and abstract don’t match
Bajo Del Pozo C, Comunión Artieda A, Martínez González MI, López-López OF, Moreno-Artero E, Cubiró X.	Title and abstract don’t match
Bajoghli AA, Bajoghli M, Adler S. Positive house dust mite skin test in a nonatopic patient with scabies. Annals of allergy, asthma & immunology : official publication of the American College of Allergy, Asthma, & Immunology. 2014;113(6):667.	Title and abstract don’t match
Bakare RA, Oni AA, Umar US, Adewole IF, Shokunbi WA, Fayemiwo SA, et al. Pattern of sexually transmitted diseases among commercial sex workers (CSWs) in Ibadan, Nigeria. African journal of medicine and medical sciences. 2002;31(3):243-7.	Title and abstract don’t match
Bakos RM, Reinehr C, Escobar GF, Leite LL. Dermoscopy of skin infestations and infections (entomodermoscopy) - Part I: dermatozoonoses and bacterial infections. Anais brasileiros de dermatologia. 2021;96(6):735-45.	Title and abstract don’t match
Balai M, Khare AK, Gupta LK, Mittal A, Kuldeep CM. Pattern of pediatric dermatoses in a tertiary care centre of South West Rajasthan. Indian journal of dermatology. 2012;57(4):275-8.	Title and abstract don’t match
Balak DMW, Rauwerdink D. Diagnosing scabies in a patient with skin of colour using the burrow ink test. Clinical and experimental dermatology. 2024.	Title and abstract don’t match
Balasubramanian P, Anil AJ. Epidemiological Study of Skin Disorders in Andaman and Nicobar Islands. Indian journal of dermatology. 2021;66(5):454-8.	Title and abstract don’t match
Balfour S, Masse M, Plaisance M. A case of hypercalcemia and scabies. The American journal of medicine. 2010;123(4):e5-6.	Title and abstract don’t match
Balighi K, Robati RM, Hejazi N. A dilemma: bullous-pemphigoid-like eruption in scabies or scabies-induced bullous pemphigoid. Dermatology online journal. 2006;12(4):13.	Title and abstract don’t match
Ball MD, Arborio M. [Infantile acropustulosis: 1st Senegalese cases]. Dakar medical. 1988;33(1-4):84-7.	Title and abstract don’t match
Ballmer-Weber BK, Dummer R. [Pruritus in frequent skin diseases and therapeutic options]. Praxis. 2007;96(4):107-11.	Title and abstract don’t match
Bandivdekar AH, Moodbidri SB. Spermicidal activity of seed oil of Pongamia glabra. Archives of andrology. 2002;48(1):9-13.	Title and abstract don’t match
Banerjee S, Gangopadhyay DN, Jana S, Chanda M. Seasonal variation in pediatric dermatoses. Indian journal of dermatology. 2010;55(1):44-6.	Title and abstract don’t match
Banerji A. Scabies. Paediatrics & child health. 2015;20(7):395-402.	Title and abstract don’t match
Falk ES, Bolle R. IgE antibodies to house dust mite in patients with scabies. The British journal of dermatology. 1980;103(3):283-8.	Title and abstract don’t match
Farhad Bilal E, Jawdah Bilal S, Hasan Azeez S. Seasonal distribution and correlation between IL-10 and IL-13 gene polymorphism and their expression in scabies-infected patients. Cellular and molecular biology (Noisy-le-Grand, France). 2024;70(9):59-67.	Title and abstract don’t match
Fauzah R, Suparmi S. Analysis of the Scabies Incidence at As'ad Islamic Boarding School, Jambi City. Archives of Razi Institute. 2023;78(6):1719-27.	Title and abstract don’t match
Fayos-Gregori R, Alonso-Fernández G, Mansilla-Polo M. Gianotti-Crosti syndrome mimicking scabies. Infection. 2024;52(5):1707-8.	Title and abstract don’t match
Felmingham C, Tilakaratne D. Overdiagnosis of scabies and overprescribing of scabies treatment in a scabies-endemic region. The Australian journal of rural health. 2020;28(4):394-8.	Title and abstract don’t match
FitzGerald D, Grainger RJ, Reid A. Interventions for preventing the spread of infestation in close contacts of people with scabies. The Cochrane database of systematic reviews. 2014;2014(2):Cd009943.	Title and abstract don’t match
Fiumara NJ. Scabies and genital herpes: a problem in management. Dermatology and therapy. 1982;25(1):125-9.	Title and abstract don’t match
Flinders DC, De Schweinitz P. Pediculosis and scabies. American family physician. 2004;69(2):341-8.	Title and abstract don’t match
Forsman KE. Pediculosis and scabies. What to look for in patients who are crawling with clues. Postgraduate medicine. 1995;98(6):89-90, 3-5, 9-100.	Title and abstract don’t match
Friedman GD. Lindane and cancer in humans: a false alarm? Pharmacoepidemiology and drug safety. 1997;6(2):129-34.	Title and abstract don’t match
Fujimoto K. [Clinical study of scabies. The changes in the modes of transmission, and its diagnosis and treatment]. Nihon Ika Daigaku zasshi. 1994;61(6):572-89.	Title and abstract don’t match
Furuya K, Nakajima H, Sasaki Y, Ishiko A, Urita Y. A scabies outbreak in a diabetic and collagen disease ward: Management and prevention. Experimental and therapeutic medicine. 2016;12(6):3711-5.	Title and abstract don’t match
Gakoué DZ, Tiembré I. Epidemiological aspects of genital ulcers at the STI center of the National Institute of Public Hygiene (Abidjan, Côte d'Ivoire) 2008 to 2010. Medecine et sante tropicales. 2017;27(1):90-4.	Title and abstract don’t match
Galadari I, Sheriff MO. Cell typing of the scabetic lesion and its clinical correlation. European annals of allergy and clinical immunology. 2006;38(2):55-8.	Title and abstract don’t match
Gallegos JL, Budnik I, Peña A, Canales M, Concha M, López J. [Sarcoptic mange: report of an outbreak in a family and their pet]. Revista chilena de infectologia : organo oficial de la Sociedad Chilena de Infectologia. 2014;31(1):47-52.	Title and abstract don’t match
Galván-Casas C, Ortiz-Álvarez J, Martínez-García E, Corbacho-Monné M. Spanish Academy of Dermatology and Venereology (AEDV) expert recommendations for the management of sexual transmitted parasitosis. Scabies, and pediculosis pubis. Actas dermo-sifiliograficas. 2024;115(5):475-92.	Title and abstract don’t match
Ganzález Barranco D, Manuel Trujillo VV, Salazar Mallén M, Ortega Llamas O. [Treatment of drug resistant scabies]. Medicina cutanea ibero-latino-americana. 1976;4(2):149-52.	Title and abstract don’t match
Gauker ED, Covey DC, Emens-Hesslink KE, Moya NL, Konoske PJ. A descriptive analysis of patient encounter data from the Fleet Hospital FIVE humanitarian relief mission in Haiti. Military medicine. 2000;165(5):337-45.	Title and abstract don’t match
Gaurav V, Tyagi M, Grover C, Das S. Ungual Scabies: A Case Report and Review of Literature. Skin appendage disorders. 2024;10(1):60-8.	Title and abstract don’t match
Gazi U, Taylan-Ozkan A, Mumcuoglu KY. Immune mechanisms in human Sarcoptes scabiei (Acari: Sarcoptidae) infestations. Parasite immunology. 2022;44(1-2):e12900.	Title and abstract don’t match
Gear RJ, Carter JC, Carapetis JR, Baird R, Davis JS. Changes in the clinical and epidemiological features of group A streptococcal bacteraemia in Australia's Northern Territory. Tropical medicine & international health : TM & IH. 2015;20(1):40-7.	Title and abstract don’t match
Genton PC, Wang J. Clinical profile and care pathways among unaccompanied minor asylum seekers in Vaud, Switzerland. 2019;34(3).	Title and abstract don’t match
Geoghagen M, Pierre R, Evans-Gilbert T, Rodriguez B, Christie CD. Tuberculosis, chickenpox and scabies outbreaks in an orphanage for children with HIV/AIDS in Jamaica. The West Indian medical journal. 2004;53(5):346-51.	Title and abstract don’t match
Ghosh P, Tesfaye W, Manandhar A, Calma T, Bushell M, Oguoma VM. Mass drug administration campaigns for scabies and impetigo: protocol for a systematic review and meta-analysis. 2021;5(1):e001132.	Title and abstract don’t match
Gilani M, Anthonappa R. Head lice-induced anemia in a child and implications for oral health: Case report. 2024;44(3):761-7.	Title and abstract don’t match
Ginsburg CM, Lowry W, Reisch JS. Absorption of lindane (gamma benzene hexachloride) in infants and children. The Journal of pediatrics. 1977;91(6):998-1000.	Title and abstract don’t match
Girma A, Abdu I, Teshome K. Prevalence and determinants of scabies in Africa: SAGE open medicine. 2024;12:20503121241274757.	Title and abstract don’t match
Glennie M, Gardner K. Active case detection methods for crusted scabies and leprosy: 2021;15(7):e0009577.	Title and abstract don’t match
Gnimavo RS, Fajloun F, Al-Bayssari C, Sodjinou E, Habib A, Ganlonon L, et al. Importance of consultations using mobile teams in the screening and treatment of neglected tropical skin diseases in Benin. PLoS neglected tropical diseases. 2023;17(5):e0011314.	Title and abstract don’t match
Goksugur SB, Karatas Z, Goksugur N, Bekdas M, Demircioglu F. Metabolic acidosis in an infant associated with permethrin toxicity. Pediatric dermatology. 2015;32(1):e15-7.	Title and abstract don’t match
Golant AK, Levitt JO. Scabies: a review of diagnosis and management based on mite biology. Pediatrics in review. 2012;33(1):e1-e12.	Title and abstract don’t match
Good LM, Good TJ, High WA. Infantile acropustulosis in internationally adopted children. Journal of the American Academy of Dermatology. 2011;65(4):763-71.	Title and abstract don’t match
Goyal S, Sajid N, SU KN, Husain S. CDLQI-based Assessment of Skin Disorders Among Children: A Study from Northern India. Indian journal of dermatology. 2021;66(6):704.	Title and abstract don’t match
Gramp P, Gramp D. Scabies in remote Aboriginal and Torres Strait Islander populations in Australia: A narrative review. 2021;15(9):e0009751.	Title and abstract don’t match
Grills N, Sandvik H. [Control of scabies in the district of Ytre Nordhordland. An experiment within community medicine in the 1860's]. BMJ open. 1993;113(1):40-3.	Title and abstract don’t match
Grover S, Ranyal RK, Bedi MK. A cross section of skin diseases in rural Allahabad. Indian journal of dermatology. 2008;53(4):179-81.	Title and abstract don’t match
Gruber F, Brajac I, Stanić-Zgombić Z. Giovanni Battista Cambieri and the beginning of venereology in Rijeka region. Acta dermatovenerologica Croatica : ADC. 2008;16(1):3-7.	Title and abstract don’t match
Guggisberg D, de Viragh PA, Constantin C, Panizzon RG. Norwegian scabies in a patient with acquired immunodeficiency syndrome. Dermatology (Basel, Switzerland). 1998;197(3):306-8.	Title and abstract don’t match
Gunning K, Kiraly B, Pippitt K. Lice and Scabies: Treatment Update. American family physician. 2019;99(10):635-42.	Title and abstract don’t match
Guyon AB, Barman A, Ahmed JU, Ahmed AU, Alam MS. A baseline survey on use of drugs at the primary health care level in Bangladesh. Bulletin of the World Health Organization. 1994;72(2):265-71.	Title and abstract don’t match
Gwee A, Duffull S, Zhu X. Population pharmacokinetics of ivermectin for the treatment of scabies in Indigenous Australian children. 2020;14(12):e0008886.	Title and abstract don’t match
Gyorkos TW, Carabin H. Canadian contributions to research on neglected tropical diseases. International journal of dermatology. 2021;15(7):e0009476.	Title and abstract don’t match
Hadfield-Law L. Dealing with scabies. PLoS neglected tropical diseases. 2001;15(31):37-42; quiz 4-5.	Title and abstract don’t match
Hagstrom EL, Patel S, Karimkhani C, Boyers LN, Williams HC, Hay RJ, et al. Comparing cutaneous research funded by the US National Institutes of Health (NIH) with the US skin disease burden. Journal of the American Academy of Dermatology. 2015;73(3):383-91.e1.	Title and abstract don’t match
Hahm JE, Kim CW, Kim SS. The efficacy of a nested polymerase chain reaction in detecting the cytochrome c oxidase subunit 1 gene of Sarcoptes scabiei var. hominis for diagnosing scabies. The British journal of dermatology. 2018;179(4):889-95.	Title and abstract don’t match
Haley EM, Nabatian AS, Kopp SA, Falasca GF, Haupt HM, Halpern AV. Systemic amyloidosis: unusual presentation mistaken for a recurrent scabies infection. Cutis. 2014;93(6):311-5.	Title and abstract don’t match
Hall RC, Hall RC. Long-term psychological and neurological complications of lindane poisoning. Psychosomatics. 1999;40(6):513-7.	Title and abstract don’t match
Hamm H, Beiteke U, Höger PH, Seitz CS, Thaci D, Sunderkötter C. Treatment of scabies with 5% permethrin cream: results of a German multicenter study. Journal of personalized medicine. 2006;4(5):407-13.	Title and abstract don’t match
Harman M, Uçmak D, Akkurt ZM, Türkçü G. Hypereosinophilia in erythrodermic psoriasis: superimposed scabies. Cutis. 2014;94(3):156-9.	Title and abstract don’t match
Harris J, Nathoo R, Vincek V. Scabies Associated with Granulomatous Dermatitis. Case reports in dermatology. 2017;9(2):60-4.	Title and abstract don’t match
Harris M, Nako D, Hopkins T, Powell DM, Kenny C, Carroll C, et al. Skin infections in Tanna, Vanuatu in 1989. Papua and New Guinea medical journal. 1992;35(2):137-43.	Title and abstract don’t match
Hart G. Risk profiles and epidemiologic interrelationships of sexually transmitted diseases. Sexually transmitted diseases. 1993;20(3):126-36.	Title and abstract don’t match
Hasker E. Post kala azar dermal leishmaniasis and leprosy prevalence and distribution in the Muzaffarpur health and demographic surveillance site. Clinical, cosmetic and investigational dermatology. 2019;13(10):e0007798.	Title and abstract don’t match
Hassan NF, Nasser I, Bennett MM. Increased spasticity in a chronic spinal cord injury patient after scabies infestation: a case report. Archives of physical medicine and rehabilitation. 1997;78(12):1384-5.	Title and abstract don’t match
Hauc SC, Tshering D, Feliciano J, Atayde AMP, Aboukhater LM, Dorjee K, et al. Evaluating the effect of village health workers on hospital admission rates and their economic impact in the Kingdom of Bhutan. BMC public health. 2020;20(1):1277.	Title and abstract don’t match
Heidema A, Cornish D, Vonk M, Wijnholds LD, Hendriks JJH, Kleinnijenhuis J, et al. Exploring Blood Cell Count-Derived Ratios as Practical Diagnostic Tools for Scabies in Vulnerable Populations. PLoS neglected tropical diseases. 2024;14(4).	Title and abstract don’t match
Hesari R, Schur N, Tyndall N, Chuchla T, Gazy N. The Itchy Truth About Scabies: A Case of Asymptomatic Carrier Transmission and Treatment Failure. Cureus. 2023;15(12):e50744.	Title and abstract don’t match
Hessels AJ, Kelly AM, Chen L, Cohen B, Zachariah P, Larson EL. Impact of infectious exposures and outbreaks on nurse and infection preventionist workload. American journal of infection control. 2019;47(6):623-7.	Title and abstract don’t match
Hoffmann JC, Mößner R, Schön MP, Lippert U. Topical scabies therapy with permethrin is effective and well tolerated in infants younger than two months. Journal der Deutschen Dermatologischen Gesellschaft = Journal of the German Society of Dermatology : JDDG. 2019;17(6):597-600.	Title and abstract don’t match
Clinico-pathologic conference from the School of Veterinary Medicine, University of Pennsylvania. Journal of the American Veterinary Medical Association. 1967;150(2):217-23.	Title and abstract don’t match
Scabies scraping. Archives of dermatology. 1973;108(3):424.	Title and abstract don’t match
Sexually transmitted diseases. Extract from the Annual Report of the Chief Medical Officer of the Department of Health and Social Security for the year 1972. The British journal of venereal diseases. 1974;50(1):73-9.	Title and abstract don’t match
Scabies. Journal of the Iowa Medical Society. 1977;67(3):94-5.	Title and abstract don’t match
Scabies and other mite infestations of man. The Central African journal of medicine. 1977;23(5):111-2.	Title and abstract don’t match
Adolescent dermatology. Major problems in clinical pediatrics. 1978;19:7-469.	Title and abstract don’t match
Mineral oil versus KOH for Sarcoptes. Journal of the American Academy of Dermatology. 1982;7(4):555-6.	Title and abstract don’t match
Results of drug use survey in Bangladesh. Essential drugs monitor. 1993(16):20.	Title and abstract don’t match
National guideline for the management of scabies. Clinical Effectiveness Group (Association of Genitourinary Medicine and the Medical Society for the Study of Venereal Diseases). Sexually transmitted infections. 1999;75 Suppl 1:S76-7.	Title and abstract don’t match
[Mite infestations (scabies). Diagnosis, treatment and prevention]. Medizinische Monatsschrift fur Pharmazeuten. 2001;24(2):40-4.	Title and abstract don’t match
Diagnosis and treatment of scabies in 2002: rapid diagnosis and proper management limit the risk of spread. Prescrire international. 2002;11(61):152-5.	Title and abstract don’t match
The management of scabies. Drug and therapeutics bulletin. 2002;40(6):43-6.	Title and abstract don’t match
Ivermectin: new indication. Oral treatment of scabies: simple and effective. Prescrire international. 2002;11(61):137-40.	Title and abstract don’t match
Sexually transmitted diseases treatment guidelines 2002. Centers for Disease Control and Prevention. MMWR Recommendations and reports : Morbidity and mortality weekly report Recommendations and reports. 2002;51(Rr-6):1-78.	Title and abstract don’t match
Labeling changes for Lindane. FDA consumer. 2003;37(3):6.	Title and abstract don’t match
[Directive from the French High Commission of Public Health, transmissible disease section, regarding the measures to be taken with cases of scabies (session dated June 27, 2003)]. Annales de dermatologie et de venereologie. 2004;131(12):1119-21.	Title and abstract don’t match
[Understanding the skin]. Annales de dermatologie et de venereologie. 2005;132(11 Pt 2):8s7-8s103.	Title and abstract don’t match
[Item no 70: parasitic skin diseases: scabies and pediculosis]. Annales de dermatologie et de venereologie. 2008;135(11 Suppl):F12-7.	Title and abstract don’t match
Postcard presentation: a dog with pruritus. Compendium (Yardley, PA). 2012;34(5):E7.	Title and abstract don’t match
Lice and scabies. American family physician. 2012;86(6):Online.	Title and abstract don’t match
[Item 79--Cutaneous ectoparasitoses: scabies and pediculosis]. Annales de dermatologie et de venereologie. 2012;139(11 Suppl):A9-14.	Title and abstract don’t match
Cattle scab confirmed in Scotland. The Veterinary record. 2014;174(13):311.	Title and abstract don’t match
[Item 167 - UE 6 Skin ectoparasitosis: scabies and pediculosis]. International journal of dermatology. 2015;142 Suppl 2:S139-44.	Title and abstract don’t match
Guideline for the diagnosis and treatment of scabies in Japan (third edition): Executive Committee of Guideline for the Diagnosis and Treatment of Scabies. Turkiye parazitolojii dergisi. 2017;44(9):991-1014.	Title and abstract don’t match
Patient Perspectives: What is Scabies? Pediatric dermatology. 2017;34(1):95-6.	Title and abstract don’t match
[Not Available]. Annales de dermatologie et de venereologie. 2018;145 Suppl 1:S108-s13.	Title and abstract don’t match
Erythematous nodules over the genitalia of a young boy. Journal of paediatrics and child health. 2019;55(9):1146.	Title and abstract don’t match
Answer to Photo Quiz: To diagnose from scratch: crusted scabies mimicking a T-cell lymphoma. The Netherlands journal of medicine. 2019;77(4):161-2.	Title and abstract don’t match
Aalto-Korte K, Koskela K, Pesonen M. 12-year data on dermatologic cases in the Finnish Register of Occupational Diseases I: Distribution of different diagnoses and main causes of allergic contact dermatitis. 2020;82(6):337-42.	Title and abstract don’t match
Abarca VK, López Del PJ, Peña DA, López GJ. [Pet ownership and health status of pets from immunocompromised children, with emphasis in zoonotic diseases]. Revista chilena de infectologia : organo oficial de la Sociedad Chilena de Infectologia. 2011;28(3):205-10.	Title and abstract don’t match
Abban S, Smith B, Corona M, Cook SC, Evans JD, Chen Y, et al. Prevalence and distribution of Varroa destructor and Nosema spp. in symptomatic honey bee colonies across the USA from 2015 to 2022. Scientific reports. 2024;14(1):1726.	Title and abstract don’t match
Abdela SG, Diro E, Zewdu FT, Berhe FT, Yeshaneh WE, Tamirat KS, et al. Looking for NTDs in the skin; an entry door for offering patient centered holistic care. Journal of infection in developing countries. 2020;14(6.1):16s-21s.	Title and abstract don’t match
Abdel-Ghaffar F, Al-Quraishy S, Sobhy H, Semmler M. Neem seed extract shampoo, Wash Away Louse, an effective plant agent against Sarcoptes scabiei mites infesting dogs in Egypt. Parasitology research. 2008;104(1):145-8.	Title and abstract don’t match
Abdel-Latif AA, Elshahed AR, Salama OA, Elsaie ML. Comparing the diagnostic properties of skin scraping, adhesive tape, and dermoscopy in diagnosing scabies. Acta dermatovenerologica Alpina, Pannonica, et Adriatica. 2018;27(2):75-8.	Title and abstract don’t match
Abe J, Nonaka E, Nakano S, Ichiki M. [Scanning electron microscopic observations of Sarcoptes scabiei var hominis]. Nihon Hifuka Gakkai zasshi The Japanese journal of dermatology. 1984;94(9):1065-8.	Title and abstract don’t match
Abedin S, Narang M, Gandhi V, Narang S. Efficacy of permethrin cream and oral ivermectin in treatment of scabies. Indian journal of pediatrics. 2007;74(10):915-6.	Title and abstract don’t match
Abou Zinada NY. Scabies in some workers living in crowded area, Jeddah, Saudi Arabia. Journal of the Egyptian Society of Parasitology. 2000;30(1):325-8.	Title and abstract don’t match
Achan J, Logan J, Bailey R, Mabey D, Last A, Walker SL, et al. Follicular contact dermatitis due to coloured permanent-pressed sheets. PLoS neglected tropical diseases. 1973;109(1):23-6.	Title and abstract don’t match
Achtari Jeanneret L, Erard P, Gueissaz F, Malinverni R. An outbreak of scabies: a forgotten parasitic disease still present in Switzerland. Swiss medical weekly. 2007;137(49-50):695-9.	Title and abstract don’t match
Ackerman AB, Stewart R, Stillman M. Scabies masquerading as dermatitis herpetiformis. Jama. 1975;233(1):53-4.	Title and abstract don’t match
Adams SP. Dermacase. Unilateral laterothoracic exanthem. Canadian family physician Medecin de famille canadien. 1997;43:1355, 63.	Title and abstract don’t match
Adams SP. Dermacase. Hand-foot-and-mouth disease. Parasites & vectors. 1998;44:985, 93.	Title and abstract don’t match
Adams SP. Dermacase. Crusted Norwegian scabies. Canadian family physician Medecin de famille canadien. 1999;45:1455, 62.	Title and abstract don’t match
Adeleye IA, Eruba S, Ezeani CJ. Isolation and characterisation of antibiotic producing microorganisms in composted Nigerian soil. Journal of environmental biology. 2004;25(3):313-6.	Title and abstract don’t match
Adella FJ, Ammah H, Siregar GO, Harianja M, Sundari ES, Sagara R, et al. Teledermatology to Improve Access to and Quality of Skin Care in Eastern Indonesia. The American journal of tropical medicine and hygiene. 2024;110(2):364-9.	Title and abstract don’t match
Adjei O, Brenya RC. Secondary bacterial infection in Ghanaian patients with scabies. East African medical journal. 1997;74(11):729-31.	Title and abstract don’t match
Adris T, McEwen MW, Jones E. Crusted scabies masquerading as a drug eruption related to nivolumab. Dermatology online journal. 2021;27(11).	Title and abstract don’t match
Agathos M. [Scabies]. Der Hautarzt; Zeitschrift fur Dermatologie, Venerologie, und verwandte Gebiete. 1994;45(12):889-903; quiz 1.	Title and abstract don’t match
Agbéssi N, Elégbédé-Adégbitè N, Kalogama J, Houngbo O, Adégbidi H, Atadokpèdé F, et al. The spectrum of mucocutaneous manifestations during the evolutionary phases of HIV disease: an emerging Indian scenario. Dermatology research and practice. 1999;26(5):294-304.	Title and abstract don’t match
Agrawal P, Peter JV, George R. Dermatological manifestations and relationship to outcomes of patients admitted to a medical intensive care unit: a study from a tertiary care hospital in India. Postgraduate medical journal. 2013;89(1055):501-7.	Title and abstract don’t match
Aguado Vázquez Á, Gegúndez Hernández H, Melgosa Ramos FJ, Díaz Corpas T. Diagnosis and Clinical Characteristics of Scabies in a Tertiary Care Hospital During the SARS-CoV-2 Pandemic: A Descriptive Study. Actas dermo-sifiliograficas. 2023;114(2):171-2.	Title and abstract don’t match
Agusti-Mejias A, Messeguer Badia F, García Ruiz R, Alegre De Miquel V, Agustí Mejias P. [Scabies: diagnostic significance of direct examination]. Medicina clinica. 2012;139(8):372.	Title and abstract don’t match
Agyei M, Ofori A, Tannor EK, Annan JJ, Norman BR. A forgotten parasitic infestation in an immunocompromised patient-a case report of crusted scabies. The Pan African medical journal. 2020;36:238.	Title and abstract don’t match
Agyei M, Opare-Addo PA. An unusual case of crusted scabies in an immunocompetent adult: A case report. 2024;12(8):e9325.	Title and abstract don’t match
Ahlgrimm-Siess V, Koller S, El Shabrawi-Caelen L, Hofmann-Wellenhof R, Kerl H. New diagnostic methods in dermatopathology: in vivo reflectance confocal microscopy. Journal der Deutschen Dermatologischen Gesellschaft = Journal of the German Society of Dermatology : JDDG. 2008;6(7):591-2.	Title and abstract don’t match
Ahmad HM, Abdel-Azim ES, Abdel-Aziz RT. Clinical efficacy and safety of topical versus oral ivermectin in treatment of uncomplicated scabies. Dermatologic therapy. 2016;29(1):58-63.	Title and abstract don’t match
Ahmed AE, Al-Jahdali H, Jradi H, BI AL, AlBuraikan DA, Albaijan MA, et al. Recurrence rate of scabies in patients 14 years or older in Saudi Arabia. Saudi medical journal. 2019;40(12):1267-71.	Title and abstract don’t match
Ahmed AE, Jradi H, AlBuraikan DA, BI AL, Albaijan MA, Al-Shehri AM, et al. Rate and factors for scabies recurrence in children in Saudi Arabia: a retrospective study. BMC pediatrics. 2019;19(1):187.	Title and abstract don’t match
Ahmed ASM, Adam MA, Noureddin AA, Mahmoud AAA, Koko AEA, Abdalhameed M, et al. Pattern of infectious diseases among Khalwa (Quran boarding school) students in Khartoum State, Sudan. Sudanese journal of paediatrics. 2022;22(1):70-6.	Title and abstract don’t match
Ahmed G, George CA, Rahim JS, Ganguly S. Localized scabies crustose over the engrafted skin: Report of two cases. Journal of cosmetic dermatology. 2022;21(11):6482-3.	Title and abstract don’t match
Ahmed S, Aftabuddin AK. Common skin diseases (analysis of 7,636 cases). Bangladesh Medical Research Council bulletin. 1977;3(1):41-5.	Title and abstract don’t match
Akakpo AS, Teclessou JN, Elegbede YM, Mouhari-Toure A, Mahamadou G, Tevi K, et al. Pesticide exposure resulting from treatment of lice infestation in school-aged children in Georgia. PLoS neglected tropical diseases. 2009;35(2):358-62.	Title and abstract don’t match
Akan S, Ediz C. Isolated Superficial Dorsal Penile Vein Thrombosis due to Scabies Infestation. Journal of the College of Physicians and Surgeons--Pakistan : JCPSP. 2020;30(2):216-8.	Title and abstract don’t match
Akaslan T, Mert Ö, Su Küçük Ö. Scabies increase during the COVID-19 pandemic: should we change our treatment strategy during the pandemic? Annals of parasitology. 2022;68(1):35-8.	Title and abstract don’t match
Akca G, Sen NO, Akca U. Use of Complementary and Alternative Medicine in Children with Scabies. Complementary medicine research. 2023;30(3):213-20.	Title and abstract don’t match
Akin Belli A, Geyik N, Dervis E. A case of bullous scabies misdiagnosed as acquired epidermolysis bullosa. International journal of dermatology. 2015;54(11):e499-501.	Title and abstract don’t match
Akram M, Riaz M, Noreen S, Shariati MA, Shaheen G, Akhter N, et al. Therapeutic potential of medicinal plants for the management of scabies. The Journal of dermatology. 2020;33(1):e13186.	Title and abstract don’t match
Aktürk A, Demir G, Göktay F.	Title and abstract don’t match
Akuta T. Development of a rapid scabies immunodiagnostic assay based on transcriptomic analysis of Sarcoptes scabiei var. nyctereutis. PloS one. 2021;11(1):6455.	Title and abstract don’t match
Akyol M, Velipaşaoğlu S, Harman M, Taylan-Özkan A, Şavk E, Demir-Dora D, et al.	Title and abstract don’t match
Al Janahi S, Al Maashari R, Saleem T. This "mite" Surprise You: Scabies Masquerading as Langerhans Cell Histiocytosis - A Case Report. Clinical, cosmetic and investigational dermatology. 2024;16(1):35-41.	Title and abstract don’t match
Alabbadi A, Alalwi S, Alkhalifah R, Alfaraj D, Albreiki S, Bin Rubaian N, et al. Scabies-Associated Leukocytoclastic Vasculitis: A Case Report and Review of Literature. Cureus. 2021;13(12):e20725.	Title and abstract don’t match
Alabdullah H, Alabdullah MN, Alabdullah S, Allugamie G, Douri T, Sleiay M. Lower urinary tract symptoms caused by scabies mites (sarcoptes scabiei): A case report. Urology case reports. 2023;49:102451.	Title and abstract don’t match
Alasaad S, Schuster RK, Gakuya F, Theneyan M, Jowers MJ, Maione S, et al. Applicability of molecular markers to determine parasitic infection origins in the animal trade: a case study from Sarcoptes mites in wildebeest. Forensic science, medicine, and pathology. 2012;8(3):280-4.	Title and abstract don’t match
Alasaad S, Walton S, Rossi L, Bornstein S, Abu-Madi M, Soriguer RC, et al. Sarcoptes-World Molecular Network (Sarcoptes-WMN): integrating research on scabies. International journal of infectious diseases : IJID : official publication of the International Society for Infectious Diseases. 2011;15(5):e294-7.	Title and abstract don’t match
Alban E. [The last tooth]. Zeitschrift fur Krankenpflege Revue suisse des infirmieres. 1979;72(6):276-7.	Title and abstract don’t match
Albares MP, Belinchón I, Ramos JM, Sánchez-Payá J, Betlloch I. [Epidemiologic study of skin diseases among immigrants in Alicante, Spain]. Actas dermo-sifiliograficas. 2012;103(3):214-22.	Title and abstract don’t match
Alberer M, Wendeborn M, Löscher T, Seilmaier M. [Spectrum of diseases occurring in refugees and asylum seekers: data from three different medical institutions in the Munich area from 2014 and 2015]. Deutsche medizinische Wochenschrift (1946). 2016;141(1):e8-15.	Title and abstract don’t match
Albrecht J, Bigby M. Testing a test: critical appraisal of tests for diagnosing scabies. Archives of dermatology. 2011;147(4):494-7.	Title and abstract don’t match
Albrecht-Nebe H. [Frequent dermatoses in early childhood]. Zeitschrift fur arztliche Fortbildung. 1990;84(23):1217-21.	Title and abstract don’t match
Al-Dabbagh J, Younis R, Ismail N. The current available diagnostic tools and treatments of scabies and scabies variants: An updated narrative review. Medicine. 2023;102(21):e33805.	Title and abstract don’t match
Alderman C. Scabies: no respect. Turkiye parazitolojii dergisi. 1988;3(10):24.	Title and abstract don’t match
Alebiosu CO, Ogunledun A, Ogunleye DS. A report of clinical trial conducted on Toto ointment and soap products. Journal of the National Medical Association. 2003;95(1):95-105.	Title and abstract don’t match
Alexander JO. Scabies in children. Clinical pediatrics. 1969;8(2):73-85.	Title and abstract don’t match
Sexually transmitted diseases treatment guidelines 2002. Centers for Disease Control and Prevention. MMWR Recommendations and reports : Morbidity and mortality weekly report Recommendations and reports. 2002;51(Rr-6):1-78.	Title and abstract don’t match
Abreu-Velez AM, Klein AD, 3rd, Howard MS. Autoreactivity to sweat glands and nerves in clinical scabies infection. North American journal of medical sciences. 2010;2(1):42-5.	Title and abstract don’t match
Ackerman AB, Stewart R, Stillman M. Scabies masquerading as dermatitis herpetiformis. PLoS neglected tropical diseases. 1975;233(1):53-4.	Title and abstract don’t match
Agyei M, Opare-Addo PA. An unusual case of crusted scabies in an immunocompetent adult: A case report. 2024;12(8):e9325.	Title and abstract don’t match
Ahmed AE, Al-Jahdali H, Jradi H, BI AL, AlBuraikan DA, Albaijan MA, et al. Recurrence rate of scabies in patients 14 years or older in Saudi Arabia. Saudi medical journal. 2019;40(12):1267-71.	Title and abstract don’t match
Ahmed AE, Jradi H, AlBuraikan DA, BI AL, Albaijan MA, Al-Shehri AM, et al. Rate and factors for scabies recurrence in children in Saudi Arabia: a retrospective study. BMC pediatrics. 2019;19(1):187.	Title and abstract don’t match
Ahn YS, Lim HS. Occupational infectious diseases among Korean health care workers compensated with Industrial Accident Compensation Insurance from 1998 to 2004. Industrial health. 2008;46(5):448-54.	Title and abstract don’t match
Ajose FO. Some Nigerian plants of dermatologic importance. International journal of dermatology. 2007;46 Suppl 1:48-55.	Title and abstract don’t match
Akakpo AS, Ekouevi DK, Toure AM, Saka B, Sogan A, d'Almeida S, et al. [Skin disease and HIV infection among inmates in Lomé, Togo: a study of 194 prisoners]. Medecine et sante tropicales. 2014;24(3):326-8.	Title and abstract don’t match
Akaslan T, Mert Ö, Su Küçük Ö. Scabies increase during the COVID-19 pandemic: should we change our treatment strategy during the pandemic? Annals of parasitology. 2022;68(1):35-8.	Title and abstract don’t match
Akca G, Sen NO, Akca U. Use of Complementary and Alternative Medicine in Children with Scabies. Complementary medicine research. 2023;30(3):213-20.	Title and abstract don’t match
Al Janahi S, Al Maashari R, Saleem T. This "mite" Surprise You: Scabies Masquerading as Langerhans Cell Histiocytosis - A Case Report. Case reports in dermatology. 2024;16(1):35-41.	Title and abstract don’t match
Alberfkani MI, Mero WMS. The Incidence of Scabies and Head Lice and Their Associated Risk Factors among Displaced People in Cham Mishko Camp, Zakho City, Duhok Province, Iraq. Polish journal of microbiology. 2020;69(4):463-9.	Title and abstract don’t match
Alexandris D, Alevizopoulos N. Case report of crusted scabies, brief review of its pathophysiology and latest data. 2024;8:30.	Title and abstract don’t match
Alharthi AS, Alsofyani MA, Alharthi WK, Alsalmi SA, Altalhi AS, Alswat KA. Assessment of Knowledge and Fear of Scabies in a Saudi Population. PLoS neglected tropical diseases. 2021;14:1361-71.	Title and abstract don’t match
Ali Z, Bourlioux M, Thomsen SF. Smartphone app to screen individuals with scabies symptoms. Danish medical journal. 2023;70(9).	Title and abstract don’t match
Allan GM, Szafran O. Health of Chinese illegal immigrants who arrived by boat on the West Coast of Canada in 1999. Journal of immigrant health. 2005;7(4):233-8.	Title and abstract don’t match
Alter SJ, McDonald MB, Schloemer J, Simon R, Trevino J. Common Child and Adolescent Cutaneous Infestations and Fungal Infections. Current problems in pediatric and adolescent health care. 2018;48(1):3-25.	Title and abstract don’t match
Amer M, Mostafa FF, Nasr AN, el-Harras M. The role of mast cells in treatment of scabies. International journal of dermatology. 1995;34(3):186-9.	Title and abstract don’t match
Amgarth-Duff I, Thomas H, Ricciardo BM, Anderson L, Stephens M, Currie BJ, et al. Systematic review of the evidence for treatment and management of common skin conditions in resource-limited settings: An update. Tropical medicine & international health : TM & IH. 2024.	Title and abstract don’t match
Amoako KO, Marfo BA, Frimpong M, van der Werf T, Ravensbergen SJ, Stienstra Y, et al. The diagnosis of scabies by non-expert examiners: A study of diagnostic accuracy. PLoS neglected tropical diseases. 2019;13(8):e0007635.	Title and abstract don’t match
Amoako YA. A scabies outbreak in the North East Region of Ghana: The necessity for prompt intervention. Pediatric dermatology. 2020;14(12):e0008902.	Title and abstract don’t match
Amoako YA, van Rietschoten LS, Oppong MN, Amoako KO, Abass KM, Anim BA, et al. Beliefs, attitudes and practices towards scabies in central Ghana. PLoS neglected tropical diseases. 2023;17(2):e0011175.	Title and abstract don’t match
Amro A, Hamarsheh O. Epidemiology of scabies in the West Bank, Palestinian Territories (Occupied). International journal of infectious diseases : IJID : official publication of the International Society for Infectious Diseases. 2012;16(2):e117-20.	Title and abstract don’t match
Amsalu T, Enbiale W, Manaye N, Ayalew A, Workineh A, De Vries H, et al. Ivermectin mass drug administration for onchocerciasis elimination: can it reduce the prevalence of scabies in Ethiopia? Turkiye parazitolojii dergisi. 2022;16(8.1):35s-40s.	Title and abstract don’t match
Anane S. [Parasitic etiology of blood hypereosinophilia]. Annales de biologie clinique. 2006;64(3):219-29.	Title and abstract don’t match
Andersen BM, Haugen H, Rasch M, Heldal Haugen A, Tageson A. Outbreak of scabies in Norwegian nursing homes and home care patients: control and prevention. The Journal of hospital infection. 2000;45(2):160-4.	Title and abstract don’t match
Anolik MA, Rudolph RI. Scabies simulating Darier disease in an immunosuppressed host. Archives of dermatology. 1976;112(1):73-4.	Title and abstract don’t match
Ansart S, Perez L, Jaureguiberry S, Danis M, Bricaire F, Caumes E. Spectrum of dermatoses in 165 travelers returning from the tropics with skin diseases. The American journal of tropical medicine and hygiene. 2007;76(1):184-6.	Title and abstract don’t match
Appelboom T, Cogan E, Klastersky J. Job of the Bible: leprosy or scabies? The Mount Sinai journal of medicine, New York. 2007;74(1):36-9.	Title and abstract don’t match
Arega B, Diro E, Zewude T, Getahun T, Agunie A, Owiti P, et al. High levels of scabies and malnutrition amongst orphans referred to a hospital in Addis Ababa, Ethiopia. Journal of infection in developing countries. 2020;14(6.1):48s-52s.	Title and abstract don’t match
Arfi C, Dehen L, Bénassaïa E, Faure P, Farge D, Morel P, et al. [Dermatologic consultation in a precarious situation: a prospective medical and social study at the Hôpital Saint-Louis in Paris]. Annales de dermatologie et de venereologie. 1999;126(10):682-6.	Title and abstract don’t match
Ariza L, Walter B, Worth C, Brockmann S, Weber ML, Feldmeier H. Investigation of a scabies outbreak in a kindergarten in Constance, Germany. European journal of clinical microbiology & infectious diseases : official publication of the European Society of Clinical Microbiology. 2013;32(3):373-80.	Title and abstract don’t match
Arlian LG, Rapp CM, Vyszenski-Moher DL, Morgan MS. Sarcoptes scabiei: histopathological changes associated with acquisition and expression of host immunity to scabies. Revista brasileira de parasitologia veterinaria = Brazilian journal of veterinary parasitology : Orgao Oficial do Colegio Brasileiro de Parasitologia Veterinaria. 1994;78(1):51-63.	Title and abstract don’t match
Arlian LG, Vyszenski-Moher DL, Ahmed SG, Estes SA. Cross-antigenicity between the scabies mite, Sarcoptes scabiei, and the house dust mite, Dermatophagoides pteronyssinus. The Journal of investigative dermatology. 1991;96(3):349-54.	Title and abstract don’t match
Armitage EP, Senghore E, Darboe S. High burden and seasonal variation of paediatric scabies and pyoderma prevalence in The Gambia: A cross-sectional study. 2019;13(10):e0007801.	Title and abstract don’t match
Arnaud A, Chosidow O, Détrez MA, Bitar D, Huber F, Foulet F, et al. Prevalences of scabies and pediculosis corporis among homeless people in the Paris region: results from two randomized cross-sectional surveys (HYTPEAC study). The British journal of dermatology. 2016;174(1):104-12.	Title and abstract don’t match
Arora P, Rudnicka L. Scabies: A comprehensive review and current perspectives. 2020;33(4):e13746.	Title and abstract don’t match
Asano K, Suzuki K, Nakamura Y, Asano R, Sakai T. Risk of acquiring zoonoses by the staff of companion-animal hospitals. Kansenshogaku zasshi The Journal of the Japanese Association for Infectious Diseases. 2003;77(11):944-7.	Title and abstract don’t match
Ashford RW. Current usage of nomenclature for parasitic diseases, with special reference to those involving arthropods. Medical and veterinary entomology. 2001;15(2):121-5.	Title and abstract don’t match
Ashour DS. Ivermectin: From theory to clinical application. International journal of antimicrobial agents. 2019;54(2):134-42.	Title and abstract don’t match
Asiedu K, Clucas DB, Carville KS, Connors C, Currie BJ, Carapetis JR, et al. Disease burden and health-care clinic attendances for young children in remote aboriginal communities of northern Australia. PLoS neglected tropical diseases. 2008;86(4):275-81.	Title and abstract don’t match
Attah Johnson FY, Mostaghimi H. Co-morbidity between dermatologic diseases and psychiatric disorders in Papua New Guinea. International journal of dermatology. 1995;34(4):244-8.	Title and abstract don’t match
Attakpa EY, Aplogan LG, Akossou AY, Bosma RH. Characteristics and health of Turkey husbandry in ouaké, north-benin. ISRN veterinary science. 2011;2011:723091.	Title and abstract don’t match
Aussy A. Risk factors for treatment failure in scabies: a cohort study. Turkiye parazitolojii dergisi. 2019;180(4):888-93.	Title and abstract don’t match
Aydıngöz IE, Mansur AT. Canine scabies in humans: a case report and review of the literature. Dermatology (Basel, Switzerland). 2011;223(2):104-6.	Title and abstract don’t match
Ayele A, Adane M, Adane B, Berihun G, Gebrehiwot M, Woretaw L, et al. Living in a large family and low daily water consumption substantially expose for human scabies in rural Ethiopia: a matched analysis. Journal of health, population, and nutrition. 2023;42(1):134.	Title and abstract don’t match
Aždajić MD, Bešlić I, Gašić A, Ferara N. Increased Scabies Incidence at the Beginning of the 21st Century: What Do Reports from Europe and the World Show? 2022;12(10).	Title and abstract don’t match
Badiaga S, Menard A, Tissot Dupont H, Ravaux I, Chouquet D, Graveriau C, et al. Prevalence of skin infections in sheltered homeless. European journal of dermatology : EJD. 2005;15(5):382-6.	Title and abstract don’t match
Bahamdan KA, Egere JU, Khare AK, Tallab T, Ibrahim K, Mourad M. The pattern of skin diseases in Asir region, Saudi Arabia: A 12-month prospective study in a referral hospital. Annals of Saudi medicine. 1995;15(5):455-7.	Title and abstract don’t match
Bakare RA, Oni AA, Umar US, Adewole IF, Shokunbi WA, Fayemiwo SA, et al. Pattern of sexually transmitted diseases among commercial sex workers (CSWs) in Ibadan, Nigeria. Dermatologic therapy. 2002;31(3):243-7.	Title and abstract don’t match
Balestri R, Magnano M, Infusino SD, Girardelli CR, Ioris T, Rech G. Oral ivermectin to treat scabies: a comparison of two different regimens. Clinical and experimental dermatology. 2023;48(3):232-4.	Title and abstract don’t match
Barnes L, McCallister RE, Lucky AW. Crusted (Norwegian) scabies. Occurrence in a child undergoing a bone marrow transplant. Archives of dermatology. 1987;123(1):95-7.	Title and abstract don’t match
Basagianni E, Rousou P, Kioupi M, Gerakini F, Gezmu T, Enbiale W, et al. Does training of Health Extension Workers reduce scabies load in district health facilities in rural Ethiopia? AME case reports. 2020;14(6.1):36s-41s.	Title and abstract don’t match
Bassi A, D'Erme AM, Gola M. Erythema multiforme-like irritant contact dermatitis after application of an antiscabies treatment. International journal of immunopathology and pharmacology. 2011;24(2):545-7.	Title and abstract don’t match
Cohen PR, Crowley C, Erickson C, Calame A. Non-Classic (Surrepticius) Scabies Presenting as Erythematous Painful Palmar Pustules in an Octagenarian. Cureus. 2020;12(8):e9542.	Title and abstract don’t match
Coleman CI, Gillespie EL, White CM. Probable topical permethrin-induced neck dystonia. Pharmacotherapy. 2005;25(3):448-50.	Title and abstract don’t match
Cölgeçen-Özel E, Ertaş R, Utaş S, Kontaş O. Scabies mimicking mastocytosis in two infants. The Turkish journal of pediatrics. 2013;55(5):533-5.	Title and abstract don’t match
Cook AM, Romanelli F. Ivermectin for the treatment of resistant scabies. Therapeutic advances in chronic disease. 2003;37(2):279-81.	Title and abstract don’t match
Costa JB, Rocha de Sousa VL, da Trindade Neto PB, Paulo Filho Tde A, Cabral VC, Pinheiro PM. Norwegian scabies mimicking rupioid psoriasis. Anais brasileiros de dermatologia. 2012;87(6):910-3.	Title and abstract don’t match
Cranswick N, McWhinney B, Ungerer J, Francis J, Steer AC, Avendaño C. Loop-Mediated Isothermal Amplification as Point-of-Care Diagnosis for Neglected Parasitic Infections. PLoS neglected tropical diseases. 2020;21(21).	Title and abstract don’t match
Cropley TG. The "army itch:" a dermatological mystery of the American Civil War. PLoS neglected tropical diseases. 2006;55(2):302-8.	Title and abstract don’t match
Cuellar-Barboza A, Cardenas-de la Garza JA, García-Lozano JA, Martinez-Moreno A, Jaramillo-Moreno G, Ocampo-Candiani J. A case of hyperkeratotic crusted scabies. 2020;14(3):e0007918.	Title and abstract don’t match
Currie BJ, Harumal P, McKinnon M, Walton SF. First documentation of in vivo and in vitro ivermectin resistance in Sarcoptes scabiei. Clinical infectious diseases : an official publication of the Infectious Diseases Society of America. 2004;39(1):e8-12.	Title and abstract don’t match
Aagaard KM, Barkin SL, Burant CF, Carnell S, Demerath E, Donovan SM, et al. Understanding risk and causal mechanisms for developing obesity in infants and young children: A National Institutes of Health workshop. Journal of cardiovascular electrophysiology. 2024;25(4):e13690.	Title and abstract don’t match
Curzi F, Aiello A, Morrone A. History of the Santa Maria and San Gallicano Dermatological Hospital. Italian journal of dermatology and venereology. 2021;156(1):20-8.	Title and abstract don’t match
Datta J, Patra AC, Ghosh A, Roy S, Das NK. A Clinico-Demographic Profile and Sexual Behaviour Pattern in Attendees of Designated STI/RTI Clinic Having Sexually Transmitted Infections with Special Reference to HIV Seropositivity. Indian journal of dermatology. 2022;67(3):312.	Title and abstract don’t match
Datta J, Reid D, Hughes G, Mercer CH, Wayal S, Weatherburn P. Awareness of and attitudes to sexually transmissible infections among gay men and other men who have sex with men in England: a qualitative study. Sexual health. 2019;16(1):18-24.	Title and abstract don’t match
Daud Y, Daud ur R, Farooq U. Lindane toxicity in a 7 year old boy. Journal of Ayub Medical College, Abbottabad : JAMC. 2010;22(4):223.	Title and abstract don’t match
Davis JS, McGloughlin S, Tong SY, Walton SF, Currie BJ. A novel clinical grading scale to guide the management of crusted scabies. PLoS neglected tropical diseases. 2013;7(9):e2387.	Title and abstract don’t match
Day MJ. Pet-Related Infections. American family physician. 2016;94(10):794-802.	Title and abstract don’t match
De Carsalade GY, Achirafi A, Bouree P. [Combination of three cutaneous diseases in Mayotte]. Medecine tropicale : revue du Corps de sante colonial. 2006;66(2):189-92.	Title and abstract don’t match
de Carvalho Valle LM, Nogueira Castanon MC, Gonçalves Da Costa PS. Scabies Norwegian Associated With High IgE and Low IgG1 Levels Presenting as Systemic Lupus Erythematosus. Brain and behavior. 1998;2(2):97-104.	Title and abstract don’t match
Deabate MC, Calitri V, Licata C, Fidelio T, Rocchietti M, Pieri F, et al. [Scabies in a dalysis unit. Mystery and prejudice]. Pediatric dermatology. 2001;53(2):69-73.	Title and abstract don’t match
Debash H, Shibabaw A, Ebrahim H, Tilahun M, Seid A, Shimeles G, et al. Parasitological prevalence of scabies and secondary bacterial infections among scabies suspected patients at Borumeda General Hospital, Northeast Ethiopia. BMC infectious diseases. 2024;24(1):1106.	Title and abstract don’t match
Debe Worku E, Asemahagn MA, Endalifer ML. Determinants of scabies outbreak in Takusa district of Amhara Region, Northwest Ethiopia. PLoS neglected tropical diseases. 2020;11(2):1325.	Title and abstract don’t match
Deleuran M, Georgescu V, Jean-Decoster C. An Emollient Containing Aquaphilus dolomiae Extract is Effective in the Management of Xerosis and Pruritus: An International, Real-World Study. 2020;10(5):1013-29.	Title and abstract don’t match
Delie AM, Bogale EK, Anagaw TF, Tiruneh MG, Fenta ET, Adal O, et al. Global prevalence and predictors of scabies among prisoners: systematic review and meta-analysis. BMC public health. 2024;24(1):1894.	Title and abstract don’t match
Dick GF, Burgdorf WH, Gentry WC, Jr. Norwegian scabies in Bloom's syndrome. Archives of dermatology. 1979;115(2):212-3.	Title and abstract don’t match
Dixon RA, Thompson JS. Base-line village health profiles in the E.Y.N rural health programme area of north-east Nigeria. African journal of medicine and medical sciences. 1993;22(2):75-80.	Title and abstract don’t match
Douri T, Shawaf AZ. Treatment of crusted scabies with albendazole: A case report. The Australian & New Zealand journal of obstetrics & gynaecology. 2009;15(10):17.	Title and abstract don’t match
Du L, Cao Z. Dermatology Consultation in the Geriatrics Department of a Tertiary Hospital in China: A Retrospective Study of 178 Patients. 2024;17:925-30.	Title and abstract don’t match
Durdu M, Errichetti E, Eskiocak AH, Ilkit M. High accuracy of recognition of common forms of folliculitis by dermoscopy: An observational study. Journal of the American Academy of Dermatology. 2019;81(2):463-71.	Title and abstract don’t match
Duthaler U, Suenderhauf C, Karlsson MO, Hussner J, Meyer Zu Schwabedissen H, Krähenbühl S, et al. Population pharmacokinetics of oral ivermectin in venous plasma and dried blood spots in healthy volunteers. 2019;85(3):626-33.	Title and abstract don’t match
Edison L, Beaudoin A, Goh L, Introcaso CE, Martin D, Dubray C, et al. Scabies and Bacterial Superinfection among American Samoan Children, 2011-2012. PloS one. 2015;10(10):e0139336.	Title and abstract don’t match
Egbi OG, Aladeh DA, Madubuko R, Okpiri JD, Ujah T, Mamven M, et al. Spectrum of Skin Diseases among Inmates in a Nigerian Correctional Centre in Southern Nigeria. West African journal of medicine. 2024;41(5):568-74.	Title and abstract don’t match
Ejidokun OO, Aruna OS, O'Neill B. A scabies outbreak in a further education college in Gloucestershire. Epidemiology and infection. 2007;135(3):455-7.	Title and abstract don’t match
Ejigu K, Haji Y, Toma A, Tadesse BT. Factors associated with scabies outbreaks in primary schools in Ethiopia: a case-control study. Research and reports in tropical medicine. 2019;10:119-27.	Title and abstract don’t match
Ekeke N, Iyama FS. Is there still yaws in Nigeria? Active case search in endemic areas of southern Nigeria. 2023;17(11):e0011753.	Title and abstract don’t match
El-Moamly AA. Scabies as a part of the World Health Organization roadmap for neglected tropical diseases 2021-2030: what we know and what we need to do for global control. Tropical medicine and health. 2021;49(1):64.	Title and abstract don’t match
Elsner E, Uhlmann T, Krause S, Hartmann R. [Increase of scabies and therapy resistance among German military personnel : An 8-year follow-up study in the Department of Dermatology of the Armed Forces Hospital Berlin, Germany (2012-2019)]. Der Hautarzt; Zeitschrift fur Dermatologie, Venerologie, und verwandte Gebiete. 2020;71(6):447-54.	Title and abstract don’t match
Elston CA, Elston DM. Treatment of common skin infections and infestations during pregnancy. Dermatologic therapy. 2013;26(4):312-20.	Title and abstract don’t match
Enbiale W, Ayalew A, Gebrehiwot T, Mulu Y, Azage M, Zachariah R, et al. Does mass drug administration for community-based scabies control works? The experience in Ethiopia. Journal of infection in developing countries. 2020;14(6.1):78s-85s.	Title and abstract don’t match
Enbiale W, Baynie TB, Ayalew A, Gebrehiwot T, Getanew T, Ayal A, et al. "Stopping the itch": mass drug administration for scabies outbreak control covered for over nine million people in Ethiopia. Journal of infection in developing countries. 2020;14(6.1):28s-35s.	Title and abstract don’t match
Engelman D. Control Strategies for Scabies. Dermatologic therapy. 2018;3(3).	Title and abstract don’t match
Engelman D, Cantey PT, Marks M, Solomon AW, Chang AY, Chosidow O, et al. The public health control of scabies: priorities for research and action. Lancet (London, England). 2019;394(10192):81-92.	Title and abstract don’t match
Engelman D, Fuller LC, Solomon AW, McCarthy JS, Hay RJ, Lammie PJ, et al. Opportunities for Integrated Control of Neglected Tropical Diseases That Affect the Skin. Trends in parasitology. 2016;32(11):843-54.	Title and abstract don’t match
Engelman D, Fuller LC, Steer AC. Consensus criteria for the diagnosis of scabies: A Delphi study of international experts. PLoS neglected tropical diseases. 2018;12(5):e0006549.	Title and abstract don’t match
Ertugrul G, Aktas H. Comparison of sulfur ointment and permethrin treatments in scabies. 2022;35(12):e15897.	Title and abstract don’t match
Eslahi AV, Sheikhdavoodi N, Badri M. Norwegian Scabies in a 70-Year-Old Renal Transplant Recipient: A Case Report. Iranian journal of parasitology. 2023;18(2):257-61.	Title and abstract don’t match
Falk ES, Bolle R. In vitro demonstration of specific immunological hypersensitivity to scabies mite. The British journal of dermatology. 1980;103(4):367-73.	Title and abstract don’t match
Falk ES, Bolle R. IgE antibodies to house dust mite in patients with scabies. The British journal of dermatology. 1980;103(3):283-8.	Title and abstract don’t match
Farhad Bilal E, Jawdah Bilal S, Hasan Azeez S. Seasonal distribution and correlation between IL-10 and IL-13 gene polymorphism and their expression in scabies-infected patients. Cellular and molecular biology (Noisy-le-Grand, France). 2024;70(9):59-67.	Title and abstract don’t match
Fauzah R, Suparmi S. Analysis of the Scabies Incidence at As'ad Islamic Boarding School, Jambi City. Archives of Razi Institute. 2023;78(6):1719-27.	Title and abstract don’t match
Fayos-Gregori R, Alonso-Fernández G, Mansilla-Polo M. Gianotti-Crosti syndrome mimicking scabies. Infection. 2024;52(5):1707-8.	Title and abstract don’t match
Felmingham C, Tilakaratne D. Overdiagnosis of scabies and overprescribing of scabies treatment in a scabies-endemic region. The Australian journal of rural health. 2020;28(4):394-8.	Title and abstract don’t match
FitzGerald D, Grainger RJ, Reid A. Interventions for preventing the spread of infestation in close contacts of people with scabies. The Cochrane database of systematic reviews. 2014;2014(2):Cd009943.	Title and abstract don’t match
Fiumara NJ. Scabies and genital herpes: a problem in management. Dermatology and therapy. 1982;25(1):125-9.	Title and abstract don’t match
Flinders DC, De Schweinitz P. Pediculosis and scabies. American family physician. 2004;69(2):341-8.	Title and abstract don’t match
Forsman KE. Pediculosis and scabies. What to look for in patients who are crawling with clues. Postgraduate medicine. 1995;98(6):89-90, 3-5, 9-100.	Title and abstract don’t match
Friedman GD. Lindane and cancer in humans: a false alarm? Pharmacoepidemiology and drug safety. 1997;6(2):129-34.	Title and abstract don’t match
Fujimoto K. [Clinical study of scabies. The changes in the modes of transmission, and its diagnosis and treatment]. Nihon Ika Daigaku zasshi. 1994;61(6):572-89.	Title and abstract don’t match
Furuya K, Nakajima H, Sasaki Y, Ishiko A, Urita Y. A scabies outbreak in a diabetic and collagen disease ward: Management and prevention. Experimental and therapeutic medicine. 2016;12(6):3711-5.	Title and abstract don’t match
Gakoué DZ, Tiembré I. Epidemiological aspects of genital ulcers at the STI center of the National Institute of Public Hygiene (Abidjan, Côte d'Ivoire) 2008 to 2010. Medecine et sante tropicales. 2017;27(1):90-4.	Title and abstract don’t match
Galadari I, Sheriff MO. Cell typing of the scabetic lesion and its clinical correlation. European annals of allergy and clinical immunology. 2006;38(2):55-8.	Title and abstract don’t match
Gallegos JL, Budnik I, Peña A, Canales M, Concha M, López J. [Sarcoptic mange: report of an outbreak in a family and their pet]. Revista chilena de infectologia : organo oficial de la Sociedad Chilena de Infectologia. 2014;31(1):47-52.	Title and abstract don’t match
Galván-Casas C, Ortiz-Álvarez J, Martínez-García E, Corbacho-Monné M. Spanish Academy of Dermatology and Venereology (AEDV) expert recommendations for the management of sexual transmitted parasitosis. Scabies, and pediculosis pubis. Actas dermo-sifiliograficas. 2024;115(5):475-92.	Title and abstract don’t match
Ganzález Barranco D, Manuel Trujillo VV, Salazar Mallén M, Ortega Llamas O. [Treatment of drug resistant scabies]. Medicina cutanea ibero-latino-americana. 1976;4(2):149-52.	Title and abstract don’t match
Gauker ED, Covey DC, Emens-Hesslink KE, Moya NL, Konoske PJ. A descriptive analysis of patient encounter data from the Fleet Hospital FIVE humanitarian relief mission in Haiti. Military medicine. 2000;165(5):337-45.	Title and abstract don’t match
Gaurav V, Tyagi M, Grover C, Das S. Ungual Scabies: A Case Report and Review of Literature. Skin appendage disorders. 2024;10(1):60-8.	Title and abstract don’t match
Gazi U, Taylan-Ozkan A, Mumcuoglu KY. Immune mechanisms in human Sarcoptes scabiei (Acari: Sarcoptidae) infestations. Parasite immunology. 2022;44(1-2):e12900.	Title and abstract don’t match
Gear RJ, Carter JC, Carapetis JR, Baird R, Davis JS. Changes in the clinical and epidemiological features of group A streptococcal bacteraemia in Australia's Northern Territory. Tropical medicine & international health : TM & IH. 2015;20(1):40-7.	Title and abstract don’t match
Genton PC, Wang J. Clinical profile and care pathways among unaccompanied minor asylum seekers in Vaud, Switzerland. 2019;34(3).	Title and abstract don’t match
Geoghagen M, Pierre R, Evans-Gilbert T, Rodriguez B, Christie CD. Tuberculosis, chickenpox and scabies outbreaks in an orphanage for children with HIV/AIDS in Jamaica. The West Indian medical journal. 2004;53(5):346-51.	Title and abstract don’t match
Ghosh P, Tesfaye W, Manandhar A, Calma T, Bushell M, Oguoma VM. Mass drug administration campaigns for scabies and impetigo: protocol for a systematic review and meta-analysis. 2021;5(1):e001132.	Title and abstract don’t match
Gilani M, Anthonappa R. Head lice-induced anemia in a child and implications for oral health: Case report. 2024;44(3):761-7.	Title and abstract don’t match
Ginsburg CM, Lowry W, Reisch JS. Absorption of lindane (gamma benzene hexachloride) in infants and children. The Journal of pediatrics. 1977;91(6):998-1000.	Title and abstract don’t match
Burch JM, Krol A, Weston WL. Sarcoptes scabiei infestation misdiagnosed and treated as Langerhans cell histiocytosis. Pediatric dermatology. 2004;21(1):58-62.	Title and abstract don’t match
Amare HH, Lindtjorn B. Risk factors for scabies, tungiasis, and tinea infections among schoolchildren in southern Ethiopia: A cross-sectional Bayesian multilevel model. PLoS Negl Trop Dis. 2021;15(10):e0009816.
Ararsa G, Merdassa E, Shibiru T, Etafa W. Prevalence of scabies and associated factors among children aged 5–14 years in Meta Robi District, Ethiopia. Plos one. 2023;18(1):e0277912.
Dagne H, Dessie A, Destaw B, Yallew WW, Gizaw Z. Prevalence and associated factors of scabies among schoolchildren in Dabat district, northwest Ethiopia, 2018. Environmental health and preventive medicine. 2019;24:1-8.
Ejigu K, Haji Y, Toma A, Tadesse BT. Factors associated with scabies outbreaks in primary schools in Ethiopia: a case–control study. Research and reports in tropical medicine. 2019:119-27.
Ferede TAWaAJ. Walle TA, Ferede AJ (2023) Prevalence of scabies and associated factors among Governmental Elementary School Students in Gondar town Northwest Ethiopia. J Pract Prof Nurs 7: 046. HSOA Journal of Practical & Professional Nursing 2023.
Gebre E. Determinants of scabies infection among school agechildren in Siraro district west Arsi zone, Oromia region, Ethiopia,2021: Unmatched case control study. 2021.
Girma E, Churko C, Alagaw A, Haftu D, Tunje A, Tsegaye B. Prevalence of Scabies and Its Associated Factors Among School-Age Children in Arba Minch Zuria District, Southern Ethiopia, 2018. 2020.
Haile T, Sisay T, Jemere T. Scabies and its associated factors among under 15 years children in Wadila district, Northern Ethiopia, 2019. Pan African Medical Journal. 2020;37(1).
Hassen YK, Ame MM, Mummed BA, Yuya HM, Najib K, Abdella A, et al. Magnitude and Factors Associated With Scabies Among Primary School Children in Goro Gutu Woreda, East Hararghe Zone, Ethiopia. Int J Med Parasitol Epidemiol Sci Volume. 2022;3(4):84.
Lulu Y, Tolesa G, Cris J. Prevalence and associated factors of skin diseases among primary school children in Illuababorzone, Oromia Regional State, South West Ethiopia. Indo Am J Pharm Res. 2017;7(1):7374-83.
Marmara D. Prevalence and Associated Factors of Scabies Among 5 to 14 Years Aged Children, in Boricha District, South Ethiopia: HUCMHS; 2019.
Misganaw B, Nigatu SG, Gebrie GN, Kibret AA. Prevalence and determinants of scabies among school-age children in Central Armachiho district, Northwest, Ethiopia. Plos one. 2022;17(6):e0269918.
Reta MW, Derseh BT, Sahilu BY. Determinants of scabies among primary school children in Habru district: A case-control study. 2020.
Tefera S, Teferi M, Ayalew A, Belete T, Hadush H. Prevalence of scabies and associated factors among primary school children in Raya Alamata District, Tigray, Ethiopia, 2017/2018. J Infect Dis Epidemiol. 2020;6:154.
Walker SL, Lebas E, De Sario V, Deyasso Z, Doni SN, Marks M, et al. The prevalence and association with health-related quality of life of tungiasis and scabies in schoolchildren in southern Ethiopia. PLoS neglected tropical diseases. 2017;11(8):e0005808.
Yassin ZJ, Dadi AF, Nega HY, Derseh BT, Asegidew W. Scabies Outbreak Investigation among “Yekolo Temaris” in Gondar Town, North Western Ethiopia, November 2015. Electronic Journal of Biology. 2017;13(3):203-9.
Alebachew H, Mulatu K, Worku M. Scabies outbreak investigation in Addet town, West Gojjam Zone, Amhara region, Northwest Ethiopia, 2017. 2019.	Study population don’t match
Alemayehu D. Determinants Of Scabies Among Residents Of Ziquala District, Waghimira, Zone North East, Ethiopia 2021.	Study population don’t match
Asgedom AA, Debesay MH, Ugwu CLJ, Woldegerima WA. Detecting spatial clusters of human scabies in Tigray, Ethiopia from 2018 to 2023. PLoS neglected tropical diseases. 2024;24(1):1148.	Study population don’t match
Bogino EA, Woldegeorgis BZ, Wondewosen L, Dessu BK, Obsa MS, Hanfore LK, et al. Scabies prevalence and its associated factors among prisoners in southern Ethiopia: An institution-based analytical cross-sectional study. PLoS neglected tropical diseases. 2023;17(12):e0011826.	Study population don’t match
Bremner S, Jones CI, Cassell JA, Yirgu R. Quality of life among adults with scabies: A community-based cross-sectional study in north-western Ethiopia. Transactions of the Royal Society of Tropical Medicine and Hygiene. 2024;18(8):e0012429.	Study population don’t match
Debash H, Shibabaw A, Ebrahim H, Tilahun M, Seid A, Shimeles G, et al. Parasitological prevalence of scabies and secondary bacterial infections among scabies suspected patients at Borumeda General Hospital, Northeast Ethiopia. BMC infectious diseases. 2024;24(1):1106.	Study population don’t match
Engdaw GT, Masresha AG, Tesfaye AH. Self-Reported Personal Hygiene Practice and Associated Factors among Prison Inmates in Gondar City, Northwest Ethiopia: An Institution-Based Cross-Sectional Study. The American Journal of Tropical Medicine and Hygiene. 2023;109(1):174-81.	Study population don’t match
Getaneh C. Prevalence and Associated factors of Scabies in North Mecha District, West Gojjam Zone, North West Ethiopia 2020.	Study population don’t match
Middleton J, Cassell JA, Bremner S, Davey G, Fekadu A, Ayele A, et al. Living in a large family and low daily water consumption substantially expose for human scabies in rural Ethiopia: a matched analysis. PLoS neglected tropical diseases. 2023;42(1):134.	Study population don’t match
Tegegne MW, Damtie D. Prevalence and associated risk factors of neglected tropical diseases in the Amhara region, Ethiopia. International Journal. 2024;10(3):81.	Study population don’t match
Wochebo W, Haji Y, Asnake S. Scabies outbreak investigation and risk factors in Kechabira district, Southern Ethiopia: unmatched case control study. BMC research notes. 2019;12:1-6.	Study population don’t match
Yirgu R, Middleton J, Fekadu A, Cassell JA, Tesfaye A, Jones CI, et al. Scabies in the Amhara region of northern Ethiopia: a cross-sectional study of prevalence, determinants, clinical presentation and community knowledge. BMJ open. 2023;13(10):e075038.	Study population don’t match
Yirgu R, Middleton J, Fekadu A, Davey G. No secondary impact of ivermectin mass drug administration for onchocerciasis elimination on the prevalence of scabies in northwestern Ethiopia. 2024;118(2):110-7.	Study population don’t match
Balcha F, Bizuneh H, Hunduma F. Scabies Outbreak Investigation and Its Risk Factors in Gumbichu District, East Shewa Zone, Central Ethiopia: Unmatched Case-Control Study. Journal of Clinical Rheumatology Research. 2022;2(1):20-9.	Study population don’t match
