# Supplementary material for: Burden and determinants of scabies in Ethiopian school age children: A systematic review and meta-analysis with public health implications
Source: PLoS One. 2024 Dec 19;19(12):e0314882. doi: 10.1371/journal.pone.0314882 (PMC11658575; doi:10.1371/journal.pone.0314882)
Supplement: S4 File — (XLSX) [file pone.0314882.s004.xlsx]

## Sheet: Sheet1
Name of data extractors	Date of extraction	Authors	Publication Year	Study area	Region	Country	Continent	Design	Sampling Technique	Tool	Study population	Study setting	Response rate	Total sample size	Diseased with scabies	Proportion of scabies	Prevalence(100%)	Sep	Sex								Age								Educational status of mothers								Educational status of Father
																			Male	Female(ref)	Male(SE)	Male(OR)	Male(Log(OR))	Male(LCI)	Male(UCI)	Male(SELogOR)	5-9 Years(ref)	10-14 Years	10-14 Years(SE)	10-14 Years(OR)	10-14 Years (Log(OR))	10-14 Years(LCI)	10-14 Years(UCI)	10-14 Years(SELogOR)	Literate(ref)	Illiterate	Illiterate(SE)	Illiterate(OR)	Illiterate(Log(OR))	Illiterate(LCI)	Illiterate(UCI)	Illiterate(SELogOR)	Literate(ref)	Illiterate	Illiterate(SE)	Illiterate(OR)	Illiterate(Log(OR))	Illiterate(LCI)	Illiterate(UCI)
L.D	April 20/2024	Tefera Haile et.al	2020	Wadila district	Amhara	Ethiopia	Africa	Cross-sectional study	Multi-stage	Questionnaire and Physical examination(FMOH Scabies Outbreak Emergency Response manual)	School age children	Community	96.4	583	139	0.238	23.8	0.0176373	284	299	0.194413	1.04	0.0392207	0.71047	1.52237	0.194413									225	358	0.201053	1.11	0.10436	0.748485	1.64612	0.201053
L.D	April 21/2024	Abayneh Tunje et.al	2018	Arba Minch zuria district	SNNP	Ethiopia	Africa	Cross-sectional study	Multi-stage	Structured questionnaire and Physical examination(Mali clinical algorithm)	School age children	Community	97.6	825	135	0.164	16.4	0.0128913	439	386	0.18834	0.9	-0.105361	0.622192	1.30185	0.18834
L.D	April 22/2024	Desta Marmara et.al	2022	Boricha District	Sidama	Ethiopia	Africa	Cross-sectional study	Multi-stage	Structured questionnaire and Physical examination	School age children	Community	97.7	590	98	0.166	16.6	0.0153183	335	255	0.224063	1.07	0.0676586	0.689696	1.66001	0.224063	283	307		1.84	0.609766	1.02	3.323	0.301292	286	304	0.228121	1.77	0.57098	1.13186	2.76792	0.228121	261	329	0.227192	1.37	0.314811	0.87767	2.1385
L.D	April 23/2024	Yahya Kemer Hassen et.al	2022	Goro Gutu Woreda	Oromia	Ethiopia	Africa	Cross-sectional study	Multi-stage	Structured questionnaire and Physical examination (IACS)	School age children	Institution	97	447	51	0.11	11	0.0147992	257	190															265	182		0.74	-0.301105	0.21	2.55	0.636924	289	158		2.68	0.985817	1.32	5.44
G.Y	April 20/2024	Bisrat Misganaw et.al	2022	Central Armachiho district	Amhara	Ethiopia	Africa	Cross-sectional study	Multi-stage	Structured questionnaire and Physical examination(Mali clinical algorithm)	School age children	Community	98.04	850	92	0.1082	10.82	0.0106546	383	467	0.22478	0.8	-0.223144	0.514936	1.24287	0.22478	430	420	0.220993	0.93	-0.0725707	0.603073	1.43416	0.220993
G.Y	April 21/2024	Sindayo Tefera et.al	2020	Raya Alamata District	Tigray	Ethiopia	Africa	Cross-sectional study	Multi-stage	Structured questionnaires ,check list and Physical examination	School age children	Institution	100	495	64	0.1293	12.93	0.015081	278	217	0.271117	1.07	0.0676586	0.628933	1.82039	0.271117									181	314	0.279035	1.03	0.0295588	0.596098	1.77974	0.279035
G.Y	April 22/2024	Stephen L. Walker et.al	2017	Yirgacheffe Woreda	Sidama	Ethiopia	Africa	Cross-sectional study	Not described	Physical examination and laboratory investigation(Combur 10 Test)	School age children	Institution	100	343	19	0.055	5.5	0.0123098	190	153
G.Y	April 23/2024	Gemechu Ararsa et.al	2023	Meta Robi District	Oromia	Ethiopia	Africa	Cross-sectional study	Multi-stage	Structured questionnaire and Physical examination(IACS)	School age children	Community	99.13	457	88	0.1926	19.26	0.0184465	237	220		1.96	0.672944	1.61	4.01	0.232795	246	211
K.C.A	April 20/2024	Henok Dagne et.al	2019	Dabat district	Amhara	Ethiopia	Africa	Cross-sectional study	Multi-stage	Semi-structured questionnaire and Physical examination	School age children	Institution	91.84	494	46	0.093	9.3	0.0130672	284	210															227	267		0.88	-0.127833	0.39	1.98	0.414466	263	231		5.11	1.6312	2.25	11.58
K.C.A	April 21/2024	Tarkie Abebe Walle et.al	2023	Gondar Town	Amhara	Ethiopia	Africa	Cross-sectional study	Simple random/lottery	Structured questionnaire and Physical examination	School age children	Institution	98	622	55	0.088	8.8	0.0113591	354	268																							577	45	0.543966	1.006	0.00598207	0.346389	2.92167
K.C.A	April 22/2024	Hiwot Hailu Amare et.al	2021	Wonago district	SNNP	Ethiopia	Africa	Cross-sectional study	Three-stage cluster sampling method	Structured questionnaire and Physical examination	School age children	Community	100	861	46	0.053	5.3	0.00763504	483	378		2.62	0.963174	1.19	5.19	0.375709
K.C.A	April 23/2024	Yohannes Lulu et.al	2017	Illuababorzone	Oromia	Ethiopia	Africa	Cross-sectional study	Multi-stage	Structured questionnaire , Physical examination(Fitzpatrick’s text book of diagnostic criteria) and laboratory investigation	School age children	Institution	100	828	115	0.138	13.8	0.0119861	431	397
G.Y	April 24/2024	Melat Wodaje Reta et.al	2020	Habru District	Amhara	Ethiopia	Africa	Case-Control Study	Multi-stage	Structured questionnaire and Physical examination(WHO )	School age children	Institution	100	300	100	0.333	33.3	0.0272097	145	155		7.5	2.0149	3.293	24.462	0.511562									168	132	0.270948	6	1.79176	3.5279	10.2044	0.270948	175	125	0.247347	1.3	0.262364	0.800567	2.111
L.D	April 24/2024	Kefele Ejigu et.al	2019	Damboya district	SNNP	Ethiopia	Africa	Case-Control Study	Not described	Structured questionnaire and Physical examination(WHO)	School age children	Institution	98	711	237	0.333	33.3	0.0176746	393	318		2.69	0.989541	1.82	3.96	0.198318									451	260		0.69	-0.371064	0.43	1.25	0.272223	551	160		3.49	1.2499	2.06	5.94
L.D	April 25/2024	Yassin Zeyneba Jema et.al	2017	Gondar Town	Amhara	Ethiopia	Africa	Case-Control Study	Not described	Structured questionnaire and Physical examinatio (WVBP and FMOH scabies guideline)	School age children	Institution	100	96	32	0.333	33.3	0.0481005	96
L.D	April 26/2024	Eden Gebre	2021	Siraro district	Oromia	Ethiopia	Africa	Case-Control Study	Multi-stage	Structured questionnaire and Physical examination(IACS)	School age children	Community	94.1	320	170	0.531	53.1	0.0278971	141	179	0.228936	1.02	0.0198026	0.651217	1.59762	0.228936
[truncated: 177 more columns]
